# Supplementary material for: Food insecurity and COVID-19-related experiences among people with HIV: A mixed methods analysis and conceptual framework
Source: PLoS One. 2026 Feb 12;21(2):e0342667. doi: 10.1371/journal.pone.0342667 (PMC12900320; doi:10.1371/journal.pone.0342667)
Supplement: S1 Table — (XLSX) [file pone.0342667.s001.xlsx]

## Sheet: S1 Table. Sources of evidence
S1 Table. Sources of Exploratory Evidence Emerged from the Study Data on Social-Ecological Factors and Pathways Shaping Experiences of Food Insecurity and COVID-19 among PWH
Type of factors and pathways	Type of data	Methods	Indicators and/or questions
Individual/interpersonal factor
Age	Quantitative and qualitative	Patient survey (including free-text responses) and clinical staff focus groups	Survey included questions about sociodemographic factors; focus group guide included questions about how PWH were affected by COVID-19
Gender	Quantitative	Patient survey	Survey included questions about sociodemographic factors
Race	Quantitative	Patient survey	Survey included questions about sociodemographic factors
Ethnicity	Quantitative	Patient survey	Survey included questions about sociodemographic factors
Immigration status	Qualitative	Clinical staff focus groups	Focus group guide included questions about how PWH were affected by COVID-19
Household income	Quantitative	Patient survey	Survey included questions about sociodemographic factors
Location	Quantitative	Patient survey	Survey included questions about sociodemographic factors
Physical health	Quantitative and qualitative	Patient survey (including free-text responses) and clinical staff focus groups	Survey included questions about HIV-related variables; focus group guide included questions about how PWH were affected by COVID-19
Change of employment status	Quantitative	Patient survey	Survey included questions about socioeconomic changes in the context of COVID-19 pandemic
Housing situation	Quantitative	Patient survey	Survey included questions about socioeconomic changes in the context of COVID-19 pandemic
HIV care engagement	Quantitative	Patient survey	Survey included questions about HIV-related variables
Interpersonal factor
Role in family	Quantitative and qualitative	Patient survey (including free-text responses) and clinical staff focus groups	Survey included questions about concerns related to COVID-19 and barriers and challenges to social distancing; focus group guide included questions about barriers and challenges to social distancing among PWH
Essential work role	Quantitative and qualitative	Patient survey (including free-text responses) and clinical staff focus groups	Survey and focus group guide included questions about barriers and challenges to social distancing among PWH
Number of household members	Quantitative and qualitative	Patient survey (including free-text responses) and clinical staff focus groups	Survey included questions about sociodemographic factors; focus group guide included questions about barriers and challenges to social distancing among PWH
Community and structural factors
Increased demand of food assistance	Quantitative and qualitative	Patient survey and clinical staff focus groups	Survey included a question about going to a food pantry/soup kitchen/food pick-up location for food; focus group guide included questions about how PWH were affected by COVID-19 and barriers and challenges to social distancing among PWH
Increased food cost	Qualitative	Clinical staff focus groups	Focus group guide included questions about how PWH were affected by COVID-19 and barriers and challenges to social distancing among PWH
HIV stigma	Qualitative	Clinical staff focus groups	Focus group guide included questions about how PWH were affected by COVID-19 and barriers and challenges to social distancing among PWH
Lack of access to public transportation	Qualitative	Clinical staff focus groups	Focus group guide included questions about how PWH were affected by COVID-19 and barriers and challenges to social distancing among PWH
Nutritional pathways
Variability in food assistance	Qualitative	Clinical staff focus groups	Focus group guide included questions about how PWH were affected by COVID-19 and barriers and challenges to social distancing among PWH
Mental health pathways
Anxiety about exposure to SARS-CoV-2	Quantitative and qualitative	Patient survey (including free-text responses) and clinical staff focus groups	Survey included questions about concerns related to COVID-19 and barriers and challenges to social distancing; focus group guide included questions about how PWH were affected by COVID-19 and barriers and challenges to social distancing among PWH
Anxiety about obtaining food and groceries	Qualitative	Clinical staff focus groups	Focus group guide included questions about how PWH were affected by COVID-19 and barriers and challenges to social distancing among PWH
Beliefs about accessing food assistance services	Qualitative	Clinical staff focus groups	Focus group guide included questions about how PWH were affected by COVID-19 and barriers and challenges to social distancing among PWH
Behavioral pathways
Inability to follow COVID-19 guidelines	Quantitative and qualitative	Patient survey (including free-text responses) and clinical staff focus groups	Survey and focus group included questions about barriers and challenges to social distancing among PWH
Change to daily routine due to the pandemic	Quantitative	Patient survey	Survey included questions about socioeconomic changes in the context of COVID-19 pandemic
COVID-19 experiences
Ever had SARS-CoV-2	Quantitative	Patient survey	Survey included questions about COVID-19 exposure and testing experiences
Ever tested for SARS-CoV-2	Quantitative	Patient survey	Survey included questions about COVID-19 exposure and testing experiences
Reason to get or not get tested	Quantitative and qualitative	Patient survey (including free-text responses)	Survey included questions about COVID-19 exposure and testing experiences
Testing outcome	Quantitative	Patient survey	Survey included questions about COVID-19 exposure and testing experiences
