# Supplementary material for: Food insecurity and COVID-19-related experiences among people with HIV: A mixed methods analysis and conceptual framework
Source: PLoS One. 2026 Feb 12;21(2):e0342667. doi: 10.1371/journal.pone.0342667 (PMC12900320; doi:10.1371/journal.pone.0342667)
Supplement: S1 File — (XLSX) [file pone.0342667.s002.xlsx]

## Sheet: HIV Data Spss 21621
record_id	redcap_event_name	redcap_data_access_group	consent_date	consent_identifiers	consent_futurecontact	consentpermissions_complete	coronavirus_formdate	covid_birthsex	covid_currentgender	covid_race	covid_ethnicity	covid_income	covid_infected	covid_symptoms___1	covid_symptoms___2	covid_symptoms___3	covid_symptoms___4	covid_symptoms___5	covid_symptoms___6	covid_symptoms___7	covid_symptoms___8	covid_symptoms___9	covid_symptoms___10	covid_provider___1	covid_provider___2	covid_provider___3	covid_test	covid_wheretest	covid_whytest	covid_testoutcome	covid_whynotest___1	covid_whynotest___2	covid_whynotest___3	covid_whynotest___4	covid_whynotest___5	covid_anyone	coronavirus_complete	concern_serious	concern_getting	concern_sick	concern_likelysick	concern_stress	concern_lonely	awareness_and_concern_complete	basicneeds_currentjob___1	basicneeds_currentjob___2	basicneeds_currentjob___3	basicneeds_currentjob___4	basicneeds_currentjob___5
STAR-001	baseline_survey_an_arm_1	star	2020-01-09	1	1	2	2020-01-09 14:42	1	1	2	2	2	3	0	0	0	0	0	0	0	0	0	0	0	0	0	1	1	3	2	0	0	0	0	0	1	2	10	4	2	3	2	2	2	1	0	0	0	0
STAR-002	baseline_survey_an_arm_1	star	2020-02-22	1	1	2	2020-02-22 13:21	2	2	5	2	1	4	0	0	0	0	0	0	0	0	0	0	0	0	0	4	#NULL!	#NULL!	#NULL!	0	0	0	0	1	2	2	7	2	2	2	2	2	2	0	1	0	0	0
STAR-003	baseline_survey_an_arm_1	star	2020-02-09	1	1	2	2020-02-09 13:54	2	2	2	2	3	2	1	0	1	0	0	0	0	0	0	0	0	0	0	4	#NULL!	#NULL!	#NULL!	0	0	0	0	1	1	2	10	#NULL!	#NULL!	#NULL!	3	1	2	1	0	0	0	0
STAR-004	baseline_survey_an_arm_1	star	2019-08-07	1	1	2	2019-08-07 10:36	2	2	2	2	2	3	0	0	0	0	0	0	0	0	0	0	0	0	0	4	#NULL!	#NULL!	#NULL!	0	0	0	1	0	2	2	7	1	1	3	1	1	2	1	0	0	0	0
STAR-005	baseline_survey_an_arm_1	star	2020-01-26	1	1	2	2020-01-26 10:50	2	2	2	2	2	3	0	0	0	0	0	0	0	0	0	0	0	0	0	4	#NULL!	#NULL!	#NULL!	0	1	0	0	0	2	2	8	1	1	1	1	1	2	1	0	0	0	0
STAR-006	baseline_survey_an_arm_1	star	2020-02-08	1	1	2	2020-02-08 12:30	2	2	6	1	2	4	0	0	0	0	0	0	0	0	0	0	0	0	0	4	#NULL!	#NULL!	#NULL!	1	0	0	0	0	2	2	10	4	4	4	4	2	2	1	0	0	0	0
STAR-007	baseline_survey_an_arm_1	star	2020-01-29	1	1	2	2020-01-29 14:06	1	1	2	2	1	3	0	0	0	0	0	0	0	0	0	0	0	0	0	1	1	6	2	0	0	0	0	0	2	2	10	4	4	3	2	1	2	0	1	1	0	0
STAR-008	baseline_survey_an_arm_1	star	2020-01-15	1	1	2	2020-01-15 12:15	2	2	2	2	1	4	0	0	0	0	0	0	0	0	0	0	0	0	0	4	#NULL!	#NULL!	#NULL!	0	0	0	1	0	2	2	10	4	3	2	1	1	2	0	1	1	0	0
STAR-009	baseline_survey_an_arm_1	star	2020-02-24	1	1	2	2020-02-24 12:45	1	1	2	2	1	3	0	0	0	0	0	0	0	0	0	0	0	0	0	4	#NULL!	#NULL!	#NULL!	0	1	0	0	0	2	2	8	2	2	2	2	2	2	0	1	0	0	0
STAR-010	baseline_survey_an_arm_1	star	2020-04-22	1	1	2	2020-04-22 13:59	2	2	1	2	1	3	0	0	0	0	0	0	0	0	0	0	0	0	0	4	#NULL!	#NULL!	#NULL!	1	0	0	1	0	1	2	5	1	2	2	2	4	2	0	1	0	0	0
STAR-011	baseline_survey_an_arm_1	star	2020-04-27	1	1	2	2020-04-27 14:26	2	2	2	2	2	3	0	0	0	0	0	0	0	0	0	0	0	0	0	4	#NULL!	#NULL!	#NULL!	0	0	0	1	0	1	2	10	3	2	2	1	1	2	1	0	0	0	0
STAR-012	baseline_survey_an_arm_1	star	2019-11-22	1	1	2	2019-11-22 10:07	1	1	2	1	1	3	0	0	0	0	0	0	0	0	0	0	0	0	0	1	2	6	2	0	0	0	0	0	1	2	10	1	2	1	1	1	2	1	0	0	0	0
STAR-013	baseline_survey_an_arm_1	star	2020-03-21	1	1	2	2020-03-21 13:13	1	1	5	2	1	3	0	0	0	0	0	0	0	0	0	0	0	0	0	4	#NULL!	#NULL!	#NULL!	0	0	0	1	0	2	2	10	3	2	3	1	1	2	0	1	1	0	0
STAR-014	baseline_survey_an_arm_1	star	2020-04-10	1	1	2	2020-04-10 14:40	1	1	2	2	1	4	0	0	0	0	0	0	0	0	0	0	0	0	0	1	1	6	3	0	0	0	0	0	2	2	10	3	2	4	3	2	2	0	1	1	0	0
STAR-015	baseline_survey_an_arm_1	star	2020-02-10	1	1	2	2020-02-10 09:37	1	1	2	1	1	3	0	0	0	0	0	0	0	0	0	0	0	0	0	1	1	6	1	0	0	0	0	0	1	2	9	3	2	3	2	1	2	0	1	1	0	0
STAR-016	baseline_survey_an_arm_1	star	2020-05-11	1	1	2	2020-05-11 15:10	2	2	5	2	1	3	0	0	0	0	0	0	0	0	0	0	0	0	0	4	#NULL!	#NULL!	#NULL!	0	0	0	1	0	2	2	10	3	2	3	2	2	2	0	1	1	0	0
STAR-017	baseline_survey_an_arm_1	star	2020-02-04	1	1	2	2020-02-04 10:05	1	1	1	1	2	3	0	0	0	0	0	0	0	0	0	0	0	0	0	4	#NULL!	#NULL!	#NULL!	0	1	0	0	1	2	2	8	4	2	3	3	2	2	0	1	1	0	0
STAR-018	baseline_survey_an_arm_1	star	2020-02-10	1	1	2	2020-02-10 11:21	2	2	1	1	1	3	0	0	0	0	0	0	0	0	0	0	0	0	0	4	#NULL!	#NULL!	#NULL!	0	0	0	0	1	2	2	10	4	1	3	2	3	2	0	1	1	0	0
STAR-019	baseline_survey_an_arm_1	star	2020-02-17	1	1	2	2020-02-17 11:57	1	1	2	2	1	3	0	0	0	0	0	0	0	0	0	0	0	0	0	1	1	6	2	0	0	0	0	0	2	2	10	3	2	#NULL!	2	1	2	0	1	1	0	0
STAR-020	baseline_survey_an_arm_1	star	2020-04-15	1	1	2	2020-04-15 12:10	1	1	2	2	1	4	0	0	0	0	0	0	0	0	0	0	0	0	0	4	#NULL!	#NULL!	#NULL!	0	1	0	0	0	1	2	7	2	3	4	2	3	2	0	1	0	0	0
STAR-021	baseline_survey_an_arm_1	star	2019-07-06	1	1	2	2019-07-06 13:33	1	1	2	2	1	3	0	0	0	0	0	0	0	0	0	0	0	0	0	4	#NULL!	#NULL!	#NULL!	0	0	0	0	1	2	2	10	1	2	#NULL!	1	1	2	0	0	0	1	0
STAR-022	baseline_survey_an_arm_1	star	2020-02-27	1	1	2	2020-02-27 10:22	2	2	2	2	1	4	0	0	0	0	0	0	0	0	0	0	0	0	0	4	#NULL!	#NULL!	#NULL!	0	0	0	0	1	2	2	10	3	2	3	2	2	2	0	1	1	0	0
STAR-023	baseline_survey_an_arm_1	star	2020-02-23	1	1	2	2020-02-23 11:06	2	2	2	2	1	3	0	0	0	0	0	0	0	0	0	0	0	0	0	4	#NULL!	#NULL!	#NULL!	0	0	0	1	0	2	2	10	2	2	2	2	1	2	0	1	1	0	0
STAR-024	baseline_survey_an_arm_1	star	2020-04-03	1	1	2	2020-04-03 12:13	1	1	2	2	1	3	0	0	0	0	0	0	0	0	0	0	0	0	0	4	#NULL!	#NULL!	#NULL!	0	0	0	0	1	2	2	9	4	2	3	3	2	2	0	0	0	1	0
STAR-025	baseline_survey_an_arm_1	star	2020-02-09	1	1	2	2020-02-09 14:52	1	1	2	2	1	4	0	0	0	0	0	0	0	0	0	0	0	0	0	2	2	6	#NULL!	0	0	0	0	0	1	2	10	1	1	4	1	1	2	0	1	0	0	0
STAR-026	baseline_survey_an_arm_1	star	2020-01-06	1	1	2	2020-01-06 13:31	2	2	5	1	1	3	0	0	0	0	0	0	0	0	0	0	0	0	0	1	1	6	2	0	0	0	0	0	1	2	10	1	1	3	2	1	2	0	1	0	0	0
STAR-027	baseline_survey_an_arm_1	star	2020-01-17	1	1	2	2020-01-17 15:39	1	1	2	2	1	4	0	0	0	0	0	0	0	0	0	0	0	0	0	4	#NULL!	#NULL!	#NULL!	0	1	0	0	0	1	2	10	1	2	4	2	2	2	0	1	0	0	0
STAR-028	baseline_survey_an_arm_1	star	2020-03-23	1	1	2	2020-03-23 16:33	2	2	2	2	1	2	0	0	1	0	0	1	0	0	0	0	0	0	0	1	1	5	3	0	0	0	0	0	1	2	10	#NULL!	#NULL!	#NULL!	1	2	2	1	0	0	0	0
STAR-029	baseline_survey_an_arm_1	star	2020-05-05	1	1	2	2020-05-05 11:56	1	1	2	2	1	3	0	0	0	0	0	0	0	0	0	0	0	0	0	4	#NULL!	#NULL!	#NULL!	0	0	0	1	0	2	2	10	4	3	2	1	1	2	0	0	0	1	0
STAR-030	baseline_survey_an_arm_1	star	2020-01-13	1	1	2	2020-01-13 15:12	1	1	2	2	1	3	0	0	0	0	0	0	0	0	0	0	0	0	0	4	#NULL!	#NULL!	#NULL!	0	0	0	1	0	2	2	10	4	1	2	1	1	2	0	0	0	1	0
STAR-031	baseline_survey_an_arm_1	star	2019-08-15	1	1	2	2019-08-15 12:47	1	1	2	2	2	3	0	0	0	0	0	0	0	0	0	0	0	0	0	1	1	4	2	0	0	0	0	0	1	2	10	1	1	3	1	2	2	1	0	0	0	0
STAR-032	baseline_survey_an_arm_1	star	2020-03-14	1	1	2	2020-03-14 15:14	1	1	2	2	1	3	0	0	0	0	0	0	0	0	0	0	0	0	0	1	2	6	2	0	0	0	0	0	1	2	10	2	2	3	1	1	2	0	0	1	0	0
STAR-033	baseline_survey_an_arm_1	star	2020-01-18	1	1	2	2020-01-18 10:20	1	1	2	2	3	4	0	0	0	0	0	0	0	0	0	0	0	0	0	4	#NULL!	#NULL!	#NULL!	0	0	0	1	0	1	2	10	1	3	3	1	1	2	1	0	0	0	0
STAR-034	baseline_survey_an_arm_1	star	2020-03-28	1	1	2	2020-03-28 14:18	2	2	6	1	1	3	0	0	0	0	0	0	0	0	0	0	0	0	0	4	#NULL!	#NULL!	#NULL!	0	0	0	1	0	2	2	8	2	2	2	3	2	2	1	0	0	0	0
STAR-035	baseline_survey_an_arm_1	star	2020-01-22	1	0	2	2020-01-22 11:11	2	2	2	2	1	4	0	0	0	0	0	0	0	0	0	0	0	0	0	4	#NULL!	#NULL!	#NULL!	0	0	1	1	0	2	2	9	2	2	2	2	2	2	0	0	1	0	0
STAR-036	baseline_survey_an_arm_1	star	2020-04-07	1	1	2	2020-04-07 13:05	2	2	2	2	2	4	0	0	0	0	0	0	0	0	0	0	0	0	0	4	#NULL!	#NULL!	#NULL!	0	0	0	0	1	2	2	10	3	2	4	2	1	2	0	0	1	0	0
STAR-037	baseline_survey_an_arm_1	star	2020-05-08	1	0	2	2020-05-08 14:04	1	1	2	2	2	3	0	0	0	0	0	0	0	0	0	0	0	0	0	4	#NULL!	#NULL!	#NULL!	0	0	0	1	0	2	2	10	2	2	1	2	1	2	0	1	0	0	0
STAR-038	baseline_survey_an_arm_1	star	2020-01-05	1	1	2	2020-01-05 17:04	2	2	2	2	1	3	0	0	0	0	0	0	0	0	0	0	0	0	0	4	#NULL!	#NULL!	#NULL!	0	1	0	0	0	2	2	10	4	2	1	4	1	2	0	0	1	0	0
STAR-039	baseline_survey_an_arm_1	star	2020-02-27	1	1	2	2020-02-27 10:57	2	2	2	2	1	3	0	0	0	0	0	0	0	0	0	0	0	0	0	1	2	6	2	0	0	0	0	0	2	2	10	2	2	3	2	1	2	0	0	1	0	0
STAR-040	baseline_survey_an_arm_1	star	2020-03-28	1	1	2	2020-03-28 12:44	2	2	2	2	2	3	0	0	0	0	0	0	0	0	0	0	0	0	0	4	#NULL!	#NULL!	#NULL!	0	0	0	0	1	1	2	10	1	2	3	1	1	2	1	0	0	0	0
STAR-041	baseline_survey_an_arm_1	star	2020-03-24	1	1	2	2020-03-24 14:31	2	2	2	2	1	3	0	0	0	0	0	0	0	0	0	0	0	0	0	4	#NULL!	#NULL!	#NULL!	0	0	0	1	0	2	2	10	2	2	2	1	1	2	0	0	1	0	0
STAR-042	baseline_survey_an_arm_1	star	2020-04-12	1	0	2	2020-04-12 15:07	1	1	2	2	1	3	0	0	0	0	0	0	0	0	0	0	0	0	0	4	#NULL!	#NULL!	#NULL!	0	0	0	1	0	2	2	10	2	2	3	2	1	2	0	0	1	1	0
STAR-043	baseline_survey_an_arm_1	star	2020-02-14	1	1	2	2020-02-14 16:16	1	1	2	2	2	2	0	1	1	0	0	0	0	0	0	0	0	0	0	4	#NULL!	#NULL!	#NULL!	0	0	0	0	1	1	2	9	#NULL!	#NULL!	#NULL!	1	1	2	0	0	1	0	0
STAR-044	baseline_survey_an_arm_1	star	2020-03-24	1	1	2	2020-03-24 11:16	1	1	6	1	1	3	0	0	0	0	0	0	0	0	0	0	0	0	0	4	#NULL!	#NULL!	#NULL!	0	0	0	1	0	2	2	10	4	2	3	3	2	2	0	0	1	0	0
STAR-045	baseline_survey_an_arm_1	star	2020-01-27	1	1	2	2020-01-27 14:15	2	2	2	2	1	3	0	0	0	0	0	0	0	0	0	0	0	0	0	4	#NULL!	#NULL!	#NULL!	0	0	0	1	0	2	2	10	1	2	1	1	1	2	0	0	1	0	0
STAR-046	baseline_survey_an_arm_1	star	2020-05-07	1	1	2	2020-05-07 12:14	1	1	2	2	2	2	0	1	0	1	0	1	1	1	1	0	0	0	0	4	#NULL!	#NULL!	#NULL!	0	0	0	0	1	1	2	10	#NULL!	#NULL!	#NULL!	1	1	2	0	0	1	0	0
STAR-047	baseline_survey_an_arm_1	star	2020-03-17	1	1	2	2020-03-18 10:00	1	1	1	2	2	3	0	0	0	0	0	0	0	0	0	0	0	0	0	1	2	6	2	0	0	0	0	0	1	2	10	1	2	2	1	1	2	1	0	0	0	0
STAR-048	baseline_survey_an_arm_1	star	2020-05-19	1	1	2	2020-05-19 10:55	2	2	6	1	1	4	0	0	0	0	0	0	0	0	0	0	0	0	0	4	#NULL!	#NULL!	#NULL!	0	0	0	0	1	2	2	10	4	3	3	4	4	2	0	0	1	0	0
STAR-049	baseline_survey_an_arm_1	star	2020-05-26	1	1	2	2020-05-26 15:52	1	1	6	1	1	3	0	0	0	0	0	0	0	0	0	0	0	0	0	4	#NULL!	#NULL!	#NULL!	0	0	0	1	0	2	2	10	4	3	4	1	1	2	0	0	1	0	0
star-050	baseline_survey_an_arm_1	star	2020-05-03	1	1	2	2020-05-03 15:43	1	1	2	2	1	3	0	0	0	0	0	0	0	0	0	0	0	0	0	1	2	6	2	0	0	0	0	0	2	2	10	4	2	1	1	1	2	0	1	0	0	0
STAR-051	baseline_survey_an_arm_1	star	2020-04-30	1	1	2	2020-04-30 14:26	2	2	2	2	1	3	0	0	0	0	0	0	0	0	0	0	0	0	0	4	#NULL!	#NULL!	#NULL!	0	1	0	1	0	1	2	10	4	4	4	3	2	2	0	1	1	0	0
STAR-052	baseline_survey_an_arm_1	star	2020-02-26	1	1	2	2020-02-26 10:08	2	2	2	2	1	4	0	0	0	0	0	0	0	0	0	0	0	0	0	4	#NULL!	#NULL!	#NULL!	0	0	0	1	0	2	2	10	4	2	2	1	1	2	0	1	0	0	0
STAR-053	baseline_survey_an_arm_1	star	2020-04-08	1	1	2	2020-04-08 10:58	2	2	2	2	1	3	0	0	0	0	0	0	0	0	0	0	0	0	0	4	#NULL!	#NULL!	#NULL!	0	0	0	1	0	1	2	10	4	2	4	1	1	2	0	1	0	0	0
STAR-054	baseline_survey_an_arm_1	star	2020-04-05	1	1	2	2020-04-05 13:39	2	2	2	2	2	3	0	0	0	0	0	0	0	0	0	0	0	0	0	4	#NULL!	#NULL!	#NULL!	0	0	0	1	0	1	2	10	3	3	3	1	1	2	1	0	0	0	0
STAR-055	baseline_survey_an_arm_1	star	2020-04-21	1	1	2	2020-04-21 10:50	2	2	2	2	1	3	0	0	0	0	0	0	0	0	0	0	0	0	0	4	#NULL!	#NULL!	#NULL!	0	0	0	0	0	2	2	10	4	1	4	2	1	2	0	0	0	1	0
STAR-056	baseline_survey_an_arm_1	star	2020-02-22	1	1	2	2020-02-22 13:55	2	2	2	2	2	3	0	0	0	0	0	0	0	0	0	0	0	0	0	4	#NULL!	#NULL!	#NULL!	0	0	0	1	0	2	2	10	2	2	4	4	3	2	0	1	1	0	0
STAR-057	baseline_survey_an_arm_1	star	2020-05-03	1	1	2	2020-05-03 14:29	2	2	2	2	1	3	0	0	0	0	0	0	0	0	0	0	0	0	0	4	#NULL!	#NULL!	#NULL!	0	0	0	1	0	2	2	8	3	2	3	2	2	2	0	1	1	0	0
STAR-058	baseline_survey_an_arm_1	star	2020-05-17	1	1	2	2020-05-17 15:18	1	1	2	2	1	3	0	0	0	0	0	0	0	0	0	0	0	0	0	4	#NULL!	#NULL!	#NULL!	0	0	0	1	0	2	2	7	1	1	1	1	1	2	0	1	0	0	0
STAR-059	baseline_survey_an_arm_1	star	2020-02-24	1	1	2	2020-02-24 15:14	1	1	2	2	2	2	1	1	1	1	1	1	1	0	0	1	0	0	0	4	#NULL!	#NULL!	#NULL!	0	0	0	0	1	1	2	10	#NULL!	#NULL!	#NULL!	1	1	2	1	0	0	0	0
STAR-060	baseline_survey_an_arm_1	star	2020-02-23	0	0	2	2020-02-23 10:16	2	2	1	2	3	3	0	0	0	0	0	0	0	0	0	0	0	0	0	4	#NULL!	#NULL!	#NULL!	0	0	0	1	0	1	2	10	3	2	3	1	1	2	1	0	0	0	0
STAR-061	baseline_survey_an_arm_1	star	2020-03-05	1	1	2	2020-03-05 10:57	1	1	2	2	1	3	0	0	0	0	0	0	0	0	0	0	0	0	0	4	#NULL!	#NULL!	#NULL!	0	0	0	1	0	2	2	10	2	3	3	1	1	2	0	1	1	0	0
STAR-062	baseline_survey_an_arm_1	star	2020-05-06	1	1	2	2020-05-06 11:36	2	2	6	1	1	3	0	0	0	0	0	0	0	0	0	0	0	0	0	4	#NULL!	#NULL!	#NULL!	0	0	0	1	0	1	2	10	4	2	4	2	2	2	0	0	1	0	0
STAR-063	baseline_survey_an_arm_1	star	2020-04-17	1	1	2	2020-04-17 13:06	1	1	2	2	#NULL!	3	0	0	0	0	0	0	0	0	0	0	0	0	0	4	#NULL!	#NULL!	#NULL!	0	0	0	0	1	2	2	10	4	4	4	3	2	2	0	1	1	0	0
STAR-064	baseline_survey_an_arm_1	star	2020-05-17	1	1	2	2020-05-17 11:37	2	2	1	2	1	2	0	0	0	0	0	0	0	0	0	0	0	0	0	1	1	6	1	0	0	0	0	0	2	2	10	#NULL!	#NULL!	#NULL!	4	2	2	0	1	1	0	0
STAR-065	baseline_survey_an_arm_1	star	2020-05-12	1	1	2	2020-05-12 16:03	2	2	2	2	1	3	0	0	0	0	0	0	0	0	0	0	0	0	0	4	#NULL!	#NULL!	#NULL!	0	0	0	1	0	2	2	10	4	3	4	3	4	2	0	1	1	0	0
STAR-066	baseline_survey_an_arm_1	star	2020-01-31	1	1	2	2020-01-31 10:55	2	2	2	2	1	3	0	0	0	0	0	0	0	0	0	0	0	0	0	4	#NULL!	#NULL!	#NULL!	0	0	0	1	0	2	2	10	4	4	2	3	3	2	0	1	1	0	0
STAR-067	baseline_survey_an_arm_1	star	2020-04-17	1	1	2	2020-04-17 14:04	1	1	2	2	1	4	0	0	0	0	0	0	0	0	0	0	0	0	0	4	#NULL!	#NULL!	#NULL!	0	0	0	1	0	2	2	10	4	2	3	4	1	2	0	1	1	1	0
STAR-068	baseline_survey_an_arm_1	star	2020-05-21	1	1	2	2020-05-21 11:04	1	1	1	2	1	3	0	0	0	0	0	0	0	0	0	0	0	0	0	4	#NULL!	#NULL!	#NULL!	0	0	0	1	0	1	2	10	1	4	3	2	2	2	0	1	1	0	0
STAR-069	baseline_survey_an_arm_1	star	2020-05-07	1	1	2	2020-05-07 12:34	1	1	2	2	2	3	0	0	0	0	0	0	0	0	0	0	0	0	0	1	1	3	3	0	0	0	0	0	1	2	10	2	2	4	1	1	2	1	0	0	0	0
STAR-070	baseline_survey_an_arm_1	star	2020-05-13	1	1	2	2020-05-13 14:34	1	1	1	1	1	3	0	0	0	0	0	0	0	0	0	0	0	0	0	1	1	6	2	0	0	0	0	0	2	2	10	1	1	1	4	3	2	0	1	0	1	0
STAR-071	baseline_survey_an_arm_1	star	2020-03-24	1	1	2	2020-03-24 13:26	2	2	2	2	1	3	0	0	0	0	0	0	0	0	0	0	0	0	0	1	1	6	2	0	0	0	0	0	2	2	10	2	2	1	1	3	2	0	1	1	0	0
STAR-072	baseline_survey_an_arm_1	star	2019-11-24	1	1	2	2019-11-24 14:56	2	2	2	2	1	3	0	0	0	0	0	0	0	0	0	0	0	0	0	1	1	6	2	0	0	0	0	0	2	2	10	3	4	2	1	1	2	0	1	1	0	0
STAR-073	baseline_survey_an_arm_1	star	2020-02-22	1	1	2	2020-02-22 15:03	2	2	2	2	1	3	0	0	0	0	0	0	0	0	0	0	0	0	0	1	1	6	2	0	0	0	0	0	1	2	10	1	2	4	1	1	2	0	1	0	1	0
STAR-074	baseline_survey_an_arm_1	star	2020-05-14	1	1	2	2020-05-14 16:59	2	2	2	2	1	3	0	0	0	0	0	0	0	0	0	0	0	0	0	4	#NULL!	#NULL!	#NULL!	0	0	0	1	0	2	2	10	2	2	3	1	3	2	0	1	1	0	0
STAR-075	baseline_survey_an_arm_1	star	2020-05-22	1	1	2	2020-05-22 11:37	2	2	2	2	1	3	0	0	0	0	0	0	0	0	0	0	0	0	0	1	1	6	2	0	0	0	0	0	1	2	10	4	4	4	4	1	2	0	1	1	0	0
STAR-076	baseline_survey_an_arm_1	star	2020-03-26	1	1	2	2020-03-26 13:56	2	2	2	2	1	3	0	0	0	0	0	0	0	0	0	0	0	0	0	4	#NULL!	#NULL!	#NULL!	0	0	0	1	0	2	2	7	1	1	3	1	1	2	0	1	0	0	0
STAR-077	baseline_survey_an_arm_1	star	2020-03-30	1	1	2	2020-03-30 15:13	1	1	2	2	2	3	0	0	0	0	0	0	0	0	0	0	0	0	0	1	1	6	2	0	0	0	0	0	1	2	10	3	1	4	2	1	2	0	1	0	0	0
STAR-078	baseline_survey_an_arm_1	star	2019-09-21	1	1	2	2019-09-21 10:17	1	1	2	2	1	3	0	0	0	0	0	0	0	0	0	0	0	0	0	4	#NULL!	#NULL!	#NULL!	0	1	0	0	0	2	2	5	1	1	1	1	1	2	0	1	0	0	0
STAR-079	baseline_survey_an_arm_1	star	2020-05-07	1	1	2	2020-05-07 11:19	2	2	2	2	1	4	0	0	0	0	0	0	0	0	0	0	0	0	0	4	#NULL!	#NULL!	#NULL!	0	1	0	0	0	2	2	10	4	2	3	4	2	2	0	0	1	0	0
STAR-080	baseline_survey_an_arm_1	star	2020-02-24	1	1	2	2020-02-24 12:40	1	1	2	2	1	3	0	0	0	0	0	0	0	0	0	0	0	0	0	1	2	6	2	0	0	0	0	0	2	2	10	4	3	4	1	1	2	0	1	0	0	0
STAR-081	baseline_survey_an_arm_1	star	2020-03-01	1	1	2	2020-03-01 14:35	2	2	2	2	1	3	0	0	0	0	0	0	0	0	0	0	0	0	0	4	#NULL!	#NULL!	#NULL!	0	0	0	1	0	1	2	10	2	3	3	1	1	2	0	1	0	0	0
STAR-082	baseline_survey_an_arm_1	star	2019-11-10	1	1	2	2019-11-10 15:24	2	2	2	2	#NULL!	3	0	0	0	0	0	0	0	0	0	0	0	0	0	4	#NULL!	#NULL!	#NULL!	0	0	0	1	0	2	0	10	2	4	3	1	2	2	0	0	0	1	0
STAR-083	baseline_survey_an_arm_1	star	2020-05-10	1	1	2	2020-05-10 14:45	2	2	6	1	1	3	0	0	0	0	0	0	0	0	0	0	0	0	0	4	#NULL!	#NULL!	#NULL!	0	0	0	1	0	2	2	10	2	2	2	2	3	2	0	0	1	0	0
STAR-084	baseline_survey_an_arm_1	star	2019-12-04	1	1	2	2019-12-04 21:41	1	1	2	2	2	3	0	0	0	0	0	0	0	0	0	0	0	0	0	4	#NULL!	#NULL!	#NULL!	0	0	0	1	0	2	2	10	1	1	3	1	2	2	1	0	0	0	0
STAR-085	baseline_survey_an_arm_1	star	2020-03-20	1	1	2	2020-03-20 12:31	1	1	2	1	1	3	0	0	0	0	0	0	0	0	0	0	0	0	0	4	#NULL!	#NULL!	#NULL!	0	0	0	1	0	2	2	10	1	1	1	1	1	2	0	0	1	0	0
STAR-086	baseline_survey_an_arm_1	star	2019-12-12	1	1	2	2019-12-12 14:35	1	1	2	2	1	4	0	0	0	0	0	0	0	0	0	0	0	0	0	4	#NULL!	#NULL!	#NULL!	0	1	0	0	0	2	2	10	4	3	4	2	2	2	0	0	1	0	0
STAR-087	baseline_survey_an_arm_1	star	2020-03-11	1	1	2	2020-03-11 12:49	2	2	2	2	1	3	0	0	0	0	0	0	0	0	0	0	0	0	0	4	#NULL!	#NULL!	#NULL!	0	0	0	0	1	1	2	10	3	2	2	2	1	2	0	1	0	0	0
STAR-088	baseline_survey_an_arm_1	star	2020-05-05	1	0	2	2020-05-05 13:52	1	1	6	2	1	3	0	0	0	0	0	0	0	0	0	0	0	0	0	4	#NULL!	#NULL!	#NULL!	0	0	0	1	0	2	2	10	1	1	1	1	1	2	0	0	1	0	0
STAR-089	baseline_survey_an_arm_1	star	2020-04-27	1	1	2	2020-04-27 15:30	2	2	2	2	1	3	0	0	0	0	0	0	0	0	0	0	0	0	0	1	1	6	2	0	0	0	0	0	2	2	5	2	2	3	1	1	2	0	1	1	0	0
STAR-090	baseline_survey_an_arm_1	star	2020-03-17	1	1	2	2020-03-17 11:53	1	1	2	2	1	3	0	0	0	0	0	0	0	0	0	0	0	0	0	4	#NULL!	#NULL!	#NULL!	0	0	0	1	0	1	2	10	1	2	3	1	1	2	0	0	1	1	0
STAR-091	baseline_survey_an_arm_1	star	2020-06-07	1	1	2	2020-06-07 13:01	1	1	2	2	1	3	0	0	0	0	0	0	0	0	0	0	0	0	0	4	#NULL!	#NULL!	#NULL!	0	0	0	0	1	2	2	10	4	2	4	2	1	2	0	0	1	0	0
STAR-092	baseline_survey_an_arm_1	star	2020-03-15	1	1	2	2020-03-15 16:03	2	2	2	2	1	3	0	0	0	0	0	0	0	0	0	0	0	0	0	4	#NULL!	#NULL!	#NULL!	0	0	0	1	0	2	2	10	4	2	3	1	2	2	0	1	0	0	0
STAR-093	baseline_survey_an_arm_1	star	2020-06-21	1	1	2	2020-06-21 13:34	2	2	2	2	1	3	0	0	0	0	0	0	0	0	0	0	0	0	0	4	#NULL!	#NULL!	#NULL!	0	0	0	1	0	2	2	10	3	3	2	4	1	2	0	1	1	0	0
STAR-094	baseline_survey_an_arm_1	star	2020-05-29	1	1	2	2020-05-29 15:24	1	1	2	2	1	2	1	0	1	1	0	1	0	0	0	0	0	0	0	4	#NULL!	#NULL!	#NULL!	1	1	0	0	0	3	2	9	#NULL!	#NULL!	#NULL!	3	2	2	0	1	1	0	0
STAR-095	baseline_survey_an_arm_1	star	2020-04-23	1	1	2	2020-04-23 11:22	2	2	2	2	1	3	0	0	0	0	0	0	0	0	0	0	0	0	0	1	1	6	4	0	0	0	0	0	2	2	10	1	2	1	1	1	2	0	1	0	0	0
STAR-096	baseline_survey_an_arm_1	star	2020-04-30	1	1	2	2020-04-30 12:33	2	2	2	2	1	3	0	0	0	0	0	0	0	0	0	0	0	0	0	4	#NULL!	#NULL!	#NULL!	0	0	0	0	1	2	2	7	3	2	3	3	2	2	0	0	1	0	0
STAR-097	baseline_survey_an_arm_1	star	2019-10-20	1	1	2	2019-10-20 14:55	2	2	2	2	1	3	0	0	0	0	0	0	0	0	0	0	0	0	0	4	#NULL!	#NULL!	#NULL!	0	0	0	1	0	1	2	10	2	2	3	1	2	2	0	0	1	0	0
STAR-098	baseline_survey_an_arm_1	star	2020-07-01	1	1	2	2020-07-01 18:29	1	1	2	2	1	3	0	0	0	0	0	0	0	0	0	0	0	0	0	4	#NULL!	#NULL!	#NULL!	0	0	0	1	0	2	2	9	3	2	4	4	2	2	0	0	1	0	0
STAR-099	baseline_survey_an_arm_1	star	2020-06-23	1	1	2	2020-06-23 20:33	2	2	2	2	1	3	0	0	0	0	0	0	0	0	0	0	0	0	0	1	1	6	2	0	0	0	0	0	1	2	10	4	2	4	2	1	2	0	1	0	0	0
STAR-100	baseline_survey_an_arm_1	star	2020-05-03	1	1	2	2020-05-03 15:13	1	1	6	1	1	3	0	0	0	0	0	0	0	0	0	0	0	0	0	4	#NULL!	#NULL!	#NULL!	0	0	0	1	0	1	2	10	4	1	1	2	2	2	0	1	1	0	0
STAR-101	baseline_survey_an_arm_1	star	2020-04-12	1	1	2	2020-04-12 14:43	2	2	2	2	1	3	0	0	0	0	0	0	0	0	0	0	0	0	0	4	#NULL!	#NULL!	#NULL!	0	0	0	1	0	2	2	10	1	1	4	2	1	2	0	1	1	0	0
STAR-102	baseline_survey_an_arm_1	star	2019-11-28	1	1	2	2019-11-28 13:34	2	2	2	2	1	3	0	0	0	0	0	0	0	0	0	0	0	0	0	4	#NULL!	#NULL!	#NULL!	0	0	0	0	1	1	2	10	2	2	3	2	2	2	0	0	1	1	0
STAR-103	baseline_survey_an_arm_1	star	2020-05-29	1	1	2	2020-05-29 13:04	1	1	2	2	1	3	0	0	0	0	0	0	0	0	0	0	0	0	0	4	#NULL!	#NULL!	#NULL!	0	0	0	1	0	2	2	10	4	2	4	4	2	2	0	0	1	0	0
STAR-104	baseline_survey_an_arm_1	star	2020-07-24	1	1	2	2020-07-24 13:55	1	1	2	2	2	3	0	0	0	0	0	0	0	0	0	0	0	0	0	4	#NULL!	#NULL!	#NULL!	0	0	0	0	1	1	2	10	2	2	1	1	1	2	1	0	0	0	0
YALE-001	baseline_survey_an_arm_1	yale	2019-12-28	1	1	2	2019-12-28 13:05	1	1	2	2	1	3	0	0	0	0	0	0	0	0	0	0	0	0	0	4	#NULL!	#NULL!	#NULL!	0	0	0	1	0	2	2	10	2	2	1	1	1	2	0	1	0	0	0
YALE-001	6_month_follow_up_arm_2	yale	#NULL!	#NULL!	#NULL!	#NULL!		#NULL!	#NULL!	#NULL!	#NULL!	#NULL!	#NULL!	#NULL!	#NULL!	#NULL!	#NULL!	#NULL!	#NULL!	#NULL!	#NULL!	#NULL!	#NULL!	#NULL!	#NULL!	#NULL!	#NULL!	#NULL!	#NULL!	#NULL!	#NULL!	#NULL!	#NULL!	#NULL!	#NULL!	#NULL!	#NULL!	#NULL!	#NULL!	#NULL!	#NULL!	#NULL!	#NULL!	#NULL!	#NULL!	#NULL!	#NULL!	#NULL!	#NULL!
YALE-002	baseline_survey_an_arm_1	yale	2020-03-02	1	1	2	2020-03-02 12:13	1	1	1	2	1	3	0	0	0	0	0	0	0	0	0	0	0	0	0	3	#NULL!	#NULL!	#NULL!	0	0	0	1	0	2	2	10	2	3	2	2	1	2	0	0	1	0	0
YALE-002	6_month_follow_up_arm_2	yale	#NULL!	#NULL!	#NULL!	#NULL!		#NULL!	#NULL!	#NULL!	#NULL!	#NULL!	#NULL!	#NULL!	#NULL!	#NULL!	#NULL!	#NULL!	#NULL!	#NULL!	#NULL!	#NULL!	#NULL!	#NULL!	#NULL!	#NULL!	#NULL!	#NULL!	#NULL!	#NULL!	#NULL!	#NULL!	#NULL!	#NULL!	#NULL!	#NULL!	#NULL!	#NULL!	#NULL!	#NULL!	#NULL!	#NULL!	#NULL!	#NULL!	#NULL!	#NULL!	#NULL!	#NULL!	#NULL!
YALE-003	baseline_survey_an_arm_1	yale	2020-03-14	1	1	2	2020-03-14 15:10	1	1	1	2	1	3	0	0	0	0	0	0	0	0	0	0	0	0	0	1	#NULL!	1	2	0	0	0	0	0	2	2	8	4	3	2	2	2	2	0	0	1	0	0
YALE-004	baseline_survey_an_arm_1	yale	2020-03-03	1	1	2	2020-03-03 11:13	2	2	2	2	1	3	0	0	0	0	0	0	0	0	0	0	0	0	0	4	#NULL!	#NULL!	#NULL!	0	0	0	1	0	1	2	8	3	3	3	2	2	2	0	0	1	0	0
YALE-004	6_month_follow_up_arm_2	yale	#NULL!	#NULL!	#NULL!	#NULL!		#NULL!	#NULL!	#NULL!	#NULL!	#NULL!	#NULL!	#NULL!	#NULL!	#NULL!	#NULL!	#NULL!	#NULL!	#NULL!	#NULL!	#NULL!	#NULL!	#NULL!	#NULL!	#NULL!	#NULL!	#NULL!	#NULL!	#NULL!	#NULL!	#NULL!	#NULL!	#NULL!	#NULL!	#NULL!	#NULL!	#NULL!	#NULL!	#NULL!	#NULL!	#NULL!	#NULL!	#NULL!	#NULL!	#NULL!	#NULL!	#NULL!	#NULL!
YALE-005	baseline_survey_an_arm_1	yale	2020-01-12	1	1	2	2020-01-12 12:00	1	1	6	1	1	3	0	0	0	0	0	0	0	0	0	0	0	0	0	4	#NULL!	#NULL!	#NULL!	0	0	0	1	0	2	2	10	2	3	3	1	1	2	0	0	1	0	0
YALE-005	6_month_follow_up_arm_2	yale	#NULL!	#NULL!	#NULL!	#NULL!		#NULL!	#NULL!	#NULL!	#NULL!	#NULL!	#NULL!	#NULL!	#NULL!	#NULL!	#NULL!	#NULL!	#NULL!	#NULL!	#NULL!	#NULL!	#NULL!	#NULL!	#NULL!	#NULL!	#NULL!	#NULL!	#NULL!	#NULL!	#NULL!	#NULL!	#NULL!	#NULL!	#NULL!	#NULL!	#NULL!	#NULL!	#NULL!	#NULL!	#NULL!	#NULL!	#NULL!	#NULL!	#NULL!	#NULL!	#NULL!	#NULL!	#NULL!
YALE-006	baseline_survey_an_arm_1	yale	2019-12-18	1	1	2	2019-12-18 13:23	2	2	2	2	1	3	0	0	0	0	0	0	0	0	0	0	0	0	0	4	#NULL!	#NULL!	#NULL!	0	0	0	1	0	2	2	10	3	3	2	2	2	2	0	0	1	0	0
YALE-007	baseline_survey_an_arm_1	yale	2019-08-28	1	1	2	2019-08-28 11:07	1	1	6	1	1	3	0	0	0	0	0	0	0	0	0	0	0	0	0	4	#NULL!	#NULL!	#NULL!	0	0	0	1	0	2	2	10	3	2	2	1	2	2	0	0	1	0	0
YALE-008	baseline_survey_an_arm_1	yale	2019-10-18	1	1	2	2019-10-18 15:33	2	2	1	2	1	3	0	0	0	0	0	0	0	0	0	0	0	0	0	4	#NULL!	#NULL!	#NULL!	0	0	0	1	0	2	2	6	2	2	2	1	1	2	0	0	0	0	0
YALE-009	baseline_survey_an_arm_1	yale	2020-02-19	1	1	2	2020-02-19 13:44	1	1	1	2	1	3	0	0	0	0	0	0	0	0	0	0	0	0	0	4	#NULL!	#NULL!	#NULL!	0	0	0	1	0	2	2	8	1	2	2	1	1	2	0	0	1	0	0
YALE-010	baseline_survey_an_arm_1	yale	2020-03-07	1	1	2	2020-03-07 10:14	2	2	2	2	#NULL!	3	0	0	0	0	0	0	0	0	0	0	0	0	0	4	#NULL!	#NULL!	#NULL!	0	0	0	1	0	1	2	10	3	1	4	1	1	2	0	0	1	0	0
YALE-011	baseline_survey_an_arm_1	yale	2020-03-14	1	1	2	2020-03-14 12:27	2	2	2	2	2	3	0	0	0	0	0	0	0	0	0	0	0	0	0	4	#NULL!	#NULL!	#NULL!	0	0	0	1	0	1	2	10	4	4	3	1	1	2	0	1	0	0	0
YALE-012	baseline_survey_an_arm_1	yale	2020-03-07	1	1	2	2020-03-07 13:30	2	2	2	2	2	4	0	0	0	0	0	0	0	0	0	0	0	0	0	4	#NULL!	#NULL!	#NULL!	0	0	0	1	0	2	2	10	4	3	2	2	2	2	1	0	0	0	0
YALE-013	baseline_survey_an_arm_1	yale	2020-01-02	1	1	2	2020-01-02 15:13	1	1	1	2	4	4	0	0	0	0	0	0	0	0	0	0	0	0	0	4	#NULL!	#NULL!	#NULL!	0	0	0	1	0	1	2	6	1	1	4	1	1	2	1	0	0	0	0
YALE-014	baseline_survey_an_arm_1	yale	2020-01-13	1	1	2	2020-01-13 14:15	1	1	6	1	2	3	0	0	0	0	0	0	0	0	0	0	0	0	0	4	#NULL!	#NULL!	#NULL!	0	0	0	1	0	2	2	10	3	2	2	1	1	2	0	0	1	0	0
YALE-015	baseline_survey_an_arm_1	yale	2020-03-11	1	1	2	2020-03-11 10:33	1	1	2	2	1	3	0	0	0	0	0	0	0	0	0	0	0	0	0	4	#NULL!	#NULL!	#NULL!	0	0	0	1	0	2	2	10	1	2	2	1	1	2	0	1	0	0	0
YALE-016	baseline_survey_an_arm_1	yale	2019-07-06	1	1	2	2019-07-06 12:17	1	1	2	2	1	3	0	0	0	0	0	0	0	0	0	0	0	0	0	4	#NULL!	#NULL!	#NULL!	0	0	0	1	0	2	2	10	2	2	2	1	2	2	0	0	1	0	0
YALE-017	baseline_survey_an_arm_1	yale	2020-01-03	1	1	2	2020-01-03 12:48	2	2	2	2	1	3	0	0	0	0	0	0	0	0	0	0	0	0	0	4	#NULL!	#NULL!	#NULL!	0	0	0	1	0	2	2	9	3	2	2	3	2	2	0	0	1	0	0
YALE-018	baseline_survey_an_arm_1	yale	2020-04-15	1	1	2	2020-04-15 14:07	1	1	2	2	1	3	0	0	0	0	0	0	0	0	0	0	0	0	0	4	#NULL!	#NULL!	#NULL!	0	0	0	1	0	2	2	10	3	3	3	2	2	2	0	0	1	0	0
YALE-019	baseline_survey_an_arm_1	yale	2019-10-30	1	1	2	2019-10-30 11:09	2	2	2	2	1	3	0	0	0	0	0	0	0	0	0	0	0	0	0	4	#NULL!	#NULL!	#NULL!	0	0	0	1	0	2	2	1	1	1	1	1	1	2	0	1	0	0	0
YALE-020	baseline_survey_an_arm_1	yale	2020-01-10	1	1	2	2020-01-10 13:05	2	2	6	1	3	3	0	0	0	0	0	0	0	0	0	0	0	0	0	1	#NULL!	5	2	0	0	0	0	0	2	2	10	3	4	2	2	2	2	1	0	0	0	0
YALE-021	baseline_survey_an_arm_1	yale	2020-03-22	1	1	2	2020-03-22 14:23	1	1	2	2	1	3	0	0	0	0	0	0	0	0	0	0	0	0	0	4	#NULL!	#NULL!	#NULL!	0	0	0	1	0	2	2	10	4	3	3	2	2	2	0	0	0	1	0
YALE-022	baseline_survey_an_arm_1	yale	2020-03-22	1	1	2	2020-03-22 11:52	1	1	6	1	2	3	0	0	0	0	0	0	0	0	0	0	0	0	0	1	#NULL!	2	2	0	0	0	0	0	2	2	5	1	1	1	1	1	2	1	0	0	0	0
YALE-023	baseline_survey_an_arm_1	yale	2020-01-10	1	1	2	2020-01-10 13:00	1	1	1	2	3	3	0	0	0	0	0	0	0	0	0	0	0	0	0	4	#NULL!	#NULL!	#NULL!	0	0	0	1	0	2	2	10	1	2	3	1	1	2	0	1	0	0	0
YALE-024	baseline_survey_an_arm_1	yale	2020-01-19	1	1	2	2020-01-19 14:41	1	1	1	2	2	3	0	0	0	0	0	0	0	0	0	0	0	0	0	4	#NULL!	#NULL!	#NULL!	0	0	0	1	0	2	2	10	3	3	2	1	1	2	0	0	1	0	0
YALE-025	baseline_survey_an_arm_1	yale	2020-01-15	1	1	2	2020-01-15 15:55	2	2	1	2	2	2	0	0	0	0	0	0	0	0	0	0	0	0	0	1	#NULL!	1	1	0	0	0	0	0	1	2	10	#NULL!	#NULL!	#NULL!	1	2	2	0	0	0	1	0
YALE-026	baseline_survey_an_arm_1	yale	2019-12-28	1	1	2	2019-12-28 17:56	2	2	2	2	1	3	0	0	0	0	0	0	0	0	0	0	0	0	0	4	#NULL!	#NULL!	#NULL!	0	0	0	1	0	2	2	10	1	2	2	1	1	2	0	0	1	0	0
YALE-027	baseline_survey_an_arm_1	yale	2020-01-17	1	1	2	2020-01-17 12:14	2	2	2	2	2	3	0	0	0	0	0	0	0	0	0	0	0	0	0	4	#NULL!	#NULL!	#NULL!	0	0	0	1	0	2	2	10	3	3	2	2	1	2	0	1	0	0	0
YALE-028	baseline_survey_an_arm_1	yale	2020-03-17	1	1	2	2020-03-17 14:02	1	1	2	2	1	3	0	0	0	0	0	0	0	0	0	0	0	0	0	4	#NULL!	#NULL!	#NULL!	0	0	0	1	0	1	2	10	3	2	3	2	2	2	0	0	1	0	0
YALE-029	baseline_survey_an_arm_1	yale	2020-02-12	1	1	2	2020-02-12 11:46	1	1	2	2	1	3	0	0	0	0	0	0	0	0	0	0	0	0	0	4	#NULL!	#NULL!	#NULL!	0	0	0	1	0	2	2	10	1	3	2	1	1	2	0	0	1	0	0
YALE-030	baseline_survey_an_arm_1	yale	2020-02-21	1	1	2	2020-02-21 09:32	1	1	1	2	1	3	0	0	0	0	0	0	0	0	0	0	0	0	0	1	#NULL!	6	2	0	0	0	0	0	1	2	10	2	2	4	3	4	2	0	0	1	0	0
YALE-031	baseline_survey_an_arm_1	yale	2019-11-08	1	1	2	2019-11-08 14:18	1	1	1	2	1	3	0	0	0	0	0	0	0	0	0	0	0	0	0	4	#NULL!	#NULL!	#NULL!	0	0	0	1	0	2	2	8	2	2	2	2	3	2	0	0	1	0	0
YALE-032	baseline_survey_an_arm_1	yale	2020-03-09	1	1	2	2020-03-09 16:18	1	1	2	2	2	3	0	0	0	0	0	0	0	0	0	0	0	0	0	4	#NULL!	#NULL!	#NULL!	0	0	0	1	0	1	2	10	3	2	4	2	1	2	0	1	0	0	0
YALE-033	baseline_survey_an_arm_1	yale	2020-01-13	1	1	2	2020-01-13 16:39	2	2	2	2	1	3	0	0	0	0	0	0	0	0	0	0	0	0	0	4	#NULL!	#NULL!	#NULL!	0	0	0	1	0	1	2	10	1	1	4	1	1	2	0	1	1	0	0
YALE-034	baseline_survey_an_arm_1	yale	2020-02-19	1	1	2	2020-02-19 16:35	1	1	1	1	1	3	0	0	0	0	0	0	0	0	0	0	0	0	0	1	1	6	2	0	0	0	0	0	2	2	10	2	1	1	1	1	2	0	1	0	0	0
YALE-035	baseline_survey_an_arm_1	yale	2019-07-09	1	1	2	2019-07-09 14:58	1	1	2	2	1	2	1	1	1	1	0	1	1	0	1	1	0	0	0	1	1	3	1	0	0	0	0	0	2	2	10	#NULL!	#NULL!	#NULL!	2	1	2	0	1	0	0	0
YALE-036	baseline_survey_an_arm_1	yale	2020-04-15	1	1	2	2020-04-15 11:18	2	2	1	1	1	3	0	0	0	0	0	0	0	0	0	0	0	0	0	4	#NULL!	#NULL!	#NULL!	0	0	0	1	0	2	2	10	1	2	3	1	1	2	0	0	1	0	0
YALE-037	baseline_survey_an_arm_1	yale	2020-04-24	1	1	2	2020-04-24 13:46	1	1	2	2	1	3	0	0	0	0	0	0	0	0	0	0	0	0	0	1	1	6	2	0	0	0	0	0	2	2	10	2	2	3	1	1	2	0	0	0	1	0
YALE-038	baseline_survey_an_arm_1	yale	2020-02-15	1	1	2	2020-02-15 14:39	2	2	2	2	1	3	0	0	0	0	0	0	0	0	0	0	0	0	0	4	#NULL!	#NULL!	#NULL!	0	0	0	1	0	1	2	10	4	4	3	3	3	2	0	0	1	0	0
YALE-039	baseline_survey_an_arm_1	yale	2020-02-18	1	1	2	2020-02-18 12:12	1	1	2	2	2	3	0	0	0	0	0	0	0	0	0	0	0	0	0	1	2	2	2	0	0	0	0	0	1	2	5	1	2	1	1	1	2	1	0	0	0	0
YALE-040	baseline_survey_an_arm_1	yale	2020-05-29	1	1	2	2020-05-29 12:50	2	2	2	2	3	3	0	0	0	0	0	0	0	0	0	0	0	0	0	4	#NULL!	#NULL!	#NULL!	0	0	0	1	0	2	2	10	1	2	1	1	1	2	1	0	0	0	0
YALE-041	baseline_survey_an_arm_1	yale	2020-05-28	1	1	2	2020-05-28 13:39	2	2	1	2	1	3	0	0	0	0	0	0	0	0	0	0	0	0	0	4	#NULL!	#NULL!	#NULL!	0	0	0	1	0	2	2	10	2	2	2	1	1	2	0	1	0	0	0
YALE-042	baseline_survey_an_arm_1	yale	2020-05-22	1	1	2	2020-05-22 14:27	1	1	2	2	4	3	0	0	0	0	0	0	0	0	0	0	0	0	0	4	#NULL!	#NULL!	#NULL!	0	0	0	1	0	1	2	10	1	2	2	1	1	2	1	0	0	0	0
YALE-043	baseline_survey_an_arm_1	yale	2019-12-16	1	1	2	2019-12-16 19:12	1	1	1	2	1	3	0	0	0	0	0	0	0	0	0	0	0	0	0	1	1	5	2	0	0	0	0	0	1	2	10	2	3	2	2	1	2	0	0	1	0	0
YALE-044	baseline_survey_an_arm_1	yale	2020-03-27	1	1	2	2020-03-27 10:25	1	1	2	1	1	3	0	0	0	0	0	0	0	0	0	0	0	0	0	1	1	5	2	0	0	0	0	0	2	2	10	2	2	3	2	1	2	0	0	1	0	0
YALE-045	baseline_survey_an_arm_1	yale	2020-05-31	1	1	2	2020-05-31 11:14	1	1	2	2	1	3	0	0	0	0	0	0	0	0	0	0	0	0	0	4	#NULL!	#NULL!	#NULL!	0	0	0	1	0	2	2	8	4	4	3	3	2	2	0	0	1	0	0
YALE-046	baseline_survey_an_arm_1	yale	2020-03-05	1	1	2	2020-03-05 12:23	2	2	1	2	1	3	0	0	0	0	0	0	0	0	0	0	0	0	0	4	#NULL!	#NULL!	#NULL!	0	0	0	1	0	2	2	10	1	1	2	1	1	2	0	0	1	0	0
YALE-047	baseline_survey_an_arm_1	yale	2020-05-15	1	1	2	2020-05-15 13:02	1	1	2	2	1	3	0	0	0	0	0	0	0	0	0	0	0	0	0	4	#NULL!	#NULL!	#NULL!	0	0	0	1	0	2	2	10	1	1	1	1	1	2	0	1	0	0	0
YALE-048	baseline_survey_an_arm_1	yale	2020-05-12	1	1	2	2020-05-12 16:56	1	1	6	1	3	3	0	0	0	0	0	0	0	0	0	0	0	0	0	4	#NULL!	#NULL!	#NULL!	0	0	0	1	0	2	2	10	2	2	2	1	1	2	1	0	0	0	0
YALE-049	baseline_survey_an_arm_1	yale	2020-03-18	1	1	2	2020-03-18 17:18	2	2	2	2	2	3	0	0	0	0	0	0	0	0	0	0	0	0	0	1	1	4	2	0	0	0	0	0	2	2	10	1	2	3	1	1	2	1	0	0	0	0
YALE-050	baseline_survey_an_arm_1	yale	2020-04-03	1	1	2	2020-04-03 12:54	2	2	2	1	2	3	0	0	0	0	0	0	0	0	0	0	0	0	0	1	1	6	2	0	0	0	0	0	2	2	10	1	1	2	1	1	2	0	0	1	0	0
YALE-051	baseline_survey_an_arm_1	yale	2020-02-16	1	1	2	2020-02-16 15:20	1	1	2	2	1	3	0	0	0	0	0	0	0	0	0	0	0	0	0	1	#NULL!	6	2	0	0	0	0	0	2	2	10	3	2	2	1	3	2	0	0	1	0	0
YALE-052	baseline_survey_an_arm_1	yale	2020-01-21	1	1	2	2020-01-21 14:12	2	2	1	2	1	3	0	0	0	0	0	0	0	0	0	0	0	0	0	1	1	6	2	0	0	0	0	0	1	2	10	3	1	1	4	4	2	0	0	1	0	0
YALE-053	baseline_survey_an_arm_1	yale	2020-03-04	1	1	2	2020-03-04 14:30	1	1	2	2	1	3	0	0	0	0	0	0	0	0	0	0	0	0	0	4	#NULL!	#NULL!	#NULL!	0	0	0	1	0	1	2	10	3	3	4	3	3	2	0	0	1	0	0
YALE-054	baseline_survey_an_arm_1	yale	2020-04-29	1	1	2	2020-04-29 17:48	1	1	1	2	1	3	0	0	0	0	0	0	0	0	0	0	0	0	0	4	#NULL!	#NULL!	#NULL!	0	0	0	1	0	2	2	8	4	1	3	2	1	2	1	0	0	0	0
YALE-055	baseline_survey_an_arm_1	yale	2019-10-18	1	1	2	2019-10-18 15:57	2	2	2	2	1	3	0	0	0	0	0	0	0	0	0	0	0	0	0	4	#NULL!	#NULL!	#NULL!	0	0	0	1	0	2	2	10	1	1	4	1	1	2	0	1	0	0	0
YALE-056	baseline_survey_an_arm_1	yale	2019-07-26	1	1	2	2019-07-26 08:57	2	2	2	2	1	3	0	0	0	0	0	0	0	0	0	0	0	0	0	4	#NULL!	#NULL!	#NULL!	0	0	0	1	0	2	2	10	3	2	3	3	2	2	0	0	0	1	0
YALE-057	baseline_survey_an_arm_1	yale	2020-05-24	1	1	2	2020-05-24 13:41	1	1	1	2	5	4	0	0	0	0	0	0	0	0	0	0	0	0	0	1	2	3	2	0	0	0	0	0	1	2	10	2	2	2	1	1	2	1	0	0	0	0
YALE-058	baseline_survey_an_arm_1	yale	2020-04-05	1	1	2	2020-04-05 16:24	2	2	2	2	1	3	0	0	0	0	0	0	0	0	0	0	0	0	0	4	#NULL!	#NULL!	#NULL!	0	0	0	1	0	2	2	10	2	3	2	1	1	2	0	0	1	0	0
YALE-059	baseline_survey_an_arm_1	yale	2020-02-17	1	1	2	2020-02-17 16:54	1	1	1	2	3	3	0	0	0	0	0	0	0	0	0	0	0	0	0	4	#NULL!	#NULL!	#NULL!	0	0	0	1	0	2	2	3	1	2	1	1	1	2	1	0	0	0	0
YALE-060	baseline_survey_an_arm_1	yale	2020-04-01	1	1	2	2020-04-01 14:08	2	2	2	2	1	3	0	0	0	0	0	0	0	0	0	0	0	0	0	4	#NULL!	#NULL!	#NULL!	0	0	0	1	0	2	2	9	2	2	3	1	1	2	0	0	1	0	0
YALE-061	baseline_survey_an_arm_1	yale	2020-02-18	1	1	2	2020-02-18 14:36	1	1	2	2	1	3	0	0	0	0	0	0	0	0	0	0	0	0	0	1	1	5	2	0	0	0	0	0	2	2	10	3	3	3	2	1	2	0	0	1	0	0
YALE-062	baseline_survey_an_arm_1	yale	2020-05-18	1	1	2	2020-05-18 10:28	1	1	1	2	1	3	0	0	0	0	0	0	0	0	0	0	0	0	0	4	#NULL!	#NULL!	#NULL!	0	0	0	1	0	2	2	10	2	3	3	2	1	2	1	0	0	0	0
YALE-063	baseline_survey_an_arm_1	yale	2020-03-23	1	1	2	2020-03-23 11:11	1	1	2	2	3	3	0	0	0	0	0	0	0	0	0	0	0	0	0	1	1	6	2	0	0	0	0	0	2	2	8	3	3	3	2	1	2	1	0	0	0	0
YALE-064	baseline_survey_an_arm_1	yale	2020-03-26	1	1	2	2020-03-26 13:02	2	2	2	2	1	3	0	0	0	0	0	0	0	0	0	0	0	0	0	4	#NULL!	#NULL!	#NULL!	0	0	0	1	0	2	2	10	4	4	3	2	1	2	0	0	1	0	0
YALE-065	baseline_survey_an_arm_1	yale	2020-05-22	1	1	2	2020-05-22 13:51	2	2	2	2	2	3	0	0	0	0	0	0	0	0	0	0	0	0	0	1	2	6	2	0	0	0	0	0	2	2	10	2	2	3	1	1	2	1	0	0	0	0
YALE-066	baseline_survey_an_arm_1	yale	2020-03-16	1	1	2	2020-03-16 15:09	2	2	1	2	1	3	0	0	0	0	0	0	0	0	0	0	0	0	0	1	2	6	3	0	0	0	0	0	2	2	10	1	2	2	1	1	2	1	0	0	0	0
YALE-067	baseline_survey_an_arm_1	yale	2020-05-07	1	1	2	2020-05-07 19:21	2	2	2	2	2	3	0	0	0	0	0	0	0	0	0	0	0	0	0	4	#NULL!	#NULL!	#NULL!	0	0	0	1	0	2	2	10	1	2	3	1	1	2	0	0	1	0	0
YALE-068	baseline_survey_an_arm_1	yale	2020-06-09	1	1	2	2020-06-09 19:47	2	2	1	2	2	3	0	0	0	0	0	0	0	0	0	0	0	0	0	4	#NULL!	#NULL!	#NULL!	0	0	0	1	0	2	2	3	1	2	2	1	1	2	1	0	0	0	0
YALE-069	baseline_survey_an_arm_1	yale	2020-05-13	1	1	2	2020-05-13 12:29	2	2	1	2	1	2	0	1	0	0	0	0	0	0	0	0	0	0	0	1	1	6	1	0	0	0	0	0	1	2	10	#NULL!	#NULL!	#NULL!	1	1	2	0	0	1	0	0
YALE-070	baseline_survey_an_arm_1	yale	2020-03-17	1	1	2	2020-03-17 14:24	2	2	2	2	2	3	0	0	0	0	0	0	0	0	0	0	0	0	0	1	2	1	2	0	0	0	0	0	2	2	10	3	3	3	1	1	2	1	0	0	0	0
YALE-071	baseline_survey_an_arm_1	yale	2020-01-27	1	1	2	2020-01-27 11:09	1	1	1	1	1	4	0	0	0	0	0	0	0	0	0	0	0	0	0	4	#NULL!	#NULL!	#NULL!	0	0	0	1	0	2	2	8	2	2	3	1	1	2	0	0	1	0	0
YALE-072	baseline_survey_an_arm_1	yale	2020-01-30	1	1	2	2020-01-30 16:26	1	1	1	1	1	4	0	0	0	0	0	0	0	0	0	0	0	0	0	4	#NULL!	#NULL!	#NULL!	1	0	0	0	1	2	2	#NULL!	4	3	2	3	3	2	1	0	0	0	0
YALE-073	baseline_survey_an_arm_1	yale	2020-05-27	1	1	2	2020-05-27 12:41	1	1	2	2	3	3	0	0	0	0	0	0	0	0	0	0	0	0	0	4	#NULL!	#NULL!	#NULL!	0	0	0	1	0	2	2	5	1	1	1	1	1	2	1	0	0	0	0
YALE-074	baseline_survey_an_arm_1	yale	2020-03-11	1	1	2	2020-03-11 13:04	2	2	1	2	1	3	0	0	0	0	0	0	0	0	0	0	0	0	0	1	2	6	2	0	0	0	0	0	2	2	10	2	3	2	1	1	2	0	0	1	0	0
YALE-075	baseline_survey_an_arm_1	yale	2019-12-17	1	1	2	2019-12-17 13:55	2	2	6	2	1	3	0	0	0	0	0	0	0	0	0	0	0	0	0	1	2	6	2	0	0	0	0	0	2	2	10	3	3	3	2	1	2	0	0	1	0	0
YALE-076	baseline_survey_an_arm_1	yale	2020-05-24	1	1	2	2020-05-24 14:40	1	1	2	2	1	3	0	0	0	0	0	0	0	0	0	0	0	0	0	4	#NULL!	#NULL!	#NULL!	0	0	0	1	0	2	2	10	1	2	2	1	1	2	1	0	0	0	0
YALE-077	baseline_survey_an_arm_1	yale	2020-02-21	1	1	2	2020-02-21 19:15	1	1	2	2	2	3	0	0	0	0	0	0	0	0	0	0	0	0	0	4	#NULL!	#NULL!	#NULL!	0	0	0	1	0	2	2	8	3	3	2	2	1	2	0	1	0	0	0
YALE-078	baseline_survey_an_arm_1	yale	2020-03-09	1	1	2	2020-03-09 19:39	1	1	2	2	1	3	0	0	0	0	0	0	0	0	0	0	0	0	0	1	2	6	2	0	0	0	0	0	2	2	10	1	1	2	1	1	2	0	0	1	0	0
YALE-079	baseline_survey_an_arm_1	yale	2019-11-16	1	1	2	2019-11-16 14:24	1	1	2	2	2	3	0	0	0	0	0	0	0	0	0	0	0	0	0	1	2	6	2	0	0	0	0	0	2	2	10	3	2	2	1	1	2	1	0	0	0	0
YALE-080	baseline_survey_an_arm_1	yale	2020-03-22	1	1	2	2020-03-22 15:17	1	1	2	2	3	3	0	0	0	0	0	0	0	0	0	0	0	0	0	4	#NULL!	#NULL!	#NULL!	0	0	0	1	0	2	2	10	2	2	2	1	1	2	1	0	0	0	0
YALE-081	baseline_survey_an_arm_1	yale	2019-10-29	1	1	2	2019-10-29 12:29	2	2	6	1	3	3	0	0	0	0	0	0	0	0	0	0	0	0	0	1	1	4	2	0	0	0	0	0	2	2	6	3	2	3	1	1	2	1	0	0	0	0
YALE-082	baseline_survey_an_arm_1	yale	2020-03-05	1	1	2	2020-03-05 14:05	1	1	2	2	2	3	0	0	0	0	0	0	0	0	0	0	0	0	0	4	#NULL!	#NULL!	#NULL!	0	0	0	1	0	2	2	8	2	2	2	1	1	2	1	0	0	0	0
YALE-083	baseline_survey_an_arm_1	yale	2020-04-10	1	1	2	2020-04-10 14:46	1	1	1	2	2	3	0	0	0	0	0	0	0	0	0	0	0	0	0	1	2	6	2	0	0	0	0	0	2	2	8	2	3	3	1	1	2	0	0	1	0	0
YALE-084	baseline_survey_an_arm_1	yale	2020-05-18	1	1	2	2020-05-18 16:41	2	2	2	2	1	3	0	0	0	0	0	0	0	0	0	0	0	0	0	4	#NULL!	#NULL!	#NULL!	0	0	0	1	0	2	2	10	2	2	3	1	1	2	0	0	1	0	0
YALE-085	baseline_survey_an_arm_1	yale	2020-02-26	1	1	2	2020-02-26 17:10	2	2	2	2	2	3	0	0	0	0	0	0	0	0	0	0	0	0	0	1	2	4	2	0	0	0	0	0	2	2	10	3	3	3	1	1	2	1	0	0	0	0
YALE-086	baseline_survey_an_arm_1	yale	2019-08-19	1	1	2	2019-08-19 12:54	1	1	2	2	3	3	0	0	0	0	0	0	0	0	0	0	0	0	0	4	#NULL!	#NULL!	#NULL!	0	0	0	1	0	2	2	10	1	1	1	1	1	2	1	0	0	0	0
YALE-087	baseline_survey_an_arm_1	yale	2020-04-02	1	1	2	2020-04-02 13:17	2	2	2	2	2	3	0	0	0	0	0	0	0	0	0	0	0	0	0	1	1	5	2	0	0	0	0	0	2	2	8	2	2	2	1	1	2	0	0	1	0	0
YALE-088	baseline_survey_an_arm_1	yale	2020-04-27	1	1	2	2020-04-27 19:20	1	1	1	2	3	3	0	0	0	0	0	0	0	0	0	0	0	0	0	4	#NULL!	#NULL!	#NULL!	0	0	0	1	0	2	2	10	2	2	2	1	1	2	0	1	0	0	0
YALE-089	baseline_survey_an_arm_1	yale	2020-03-11	1	1	2	2020-03-11 19:52	1	1	2	2	2	3	0	0	0	0	0	0	0	0	0	0	0	0	0	4	#NULL!	#NULL!	#NULL!	0	0	0	1	0	2	2	10	2	3	3	1	1	2	0	1	0	0	0
YALE-090	baseline_survey_an_arm_1	yale	2020-04-02	1	1	2	2020-04-02 13:57	1	1	2	2	1	3	0	0	0	0	0	0	0	0	0	0	0	0	0	1	2	6	2	0	0	0	0	0	2	2	10	3	3	3	2	1	2	0	0	1	0	0
YALE-091	baseline_survey_an_arm_1	yale	2020-02-05	1	1	2	2020-02-05 18:32	1	1	2	2	3	4	0	0	0	0	0	0	0	0	0	0	0	0	0	4	#NULL!	#NULL!	#NULL!	0	0	0	1	0	2	2	7	1	1	2	1	1	2	1	0	0	0	0
YALE-092	baseline_survey_an_arm_1	yale	2020-03-15	1	1	2	2020-03-15 19:14	2	2	2	2	#NULL!	3	0	0	0	0	0	0	0	0	0	0	0	0	0	4	#NULL!	#NULL!	#NULL!	0	0	0	1	0	2	2	10	2	1	3	1	1	2	0	0	1	0	0
YALE-111	baseline_survey_an_arm_1	yale	2020-02-29	1	1	2	2020-02-29 10:44	1	1	2	2	1	3	0	0	0	0	0	0	0	0	0	0	0	0	0	2	#NULL!	5	#NULL!	0	0	0	0	0	2	2	5	1	2	3	2	1	2	0	1	0	0	0
YALE-112	baseline_survey_an_arm_1	yale	2019-12-19	1	1	2	2019-12-19 12:54	1	1	2	2	1	3	0	0	0	0	0	0	0	0	0	0	0	0	0	1	#NULL!	5	2	0	0	0	0	0	2	2	10	3	2	3	2	1	2	0	0	1	0	0
YALE-113	baseline_survey_an_arm_1	yale	2019-10-10	1	1	2	2019-10-10 13:07	2	2	1	2	2	3	0	0	0	0	0	0	0	0	0	0	0	0	0	4	#NULL!	#NULL!	#NULL!	0	0	0	1	0	1	2	7	4	2	2	1	1	2	0	1	0	0	0
YALE-114	baseline_survey_an_arm_1	yale	2020-03-05	1	1	2	2020-03-05 13:06	1	1	1	1	1	3	0	0	0	0	0	0	0	0	0	0	0	0	0	1	1	5	2	0	0	0	0	0	1	2	10	4	2	4	4	2	2	0	1	0	0	0
YALE-131	baseline_survey_an_arm_1	yale	2020-03-27	1	1	2	2020-03-27 13:07	1	1	2	2	1	3	0	0	0	0	0	0	0	0	0	0	0	0	0	4	#NULL!	#NULL!	#NULL!	0	0	0	1	0	2	2	10	2	2	3	2	2	2	0	0	1	0	0
YALE-132	baseline_survey_an_arm_1	yale	2020-03-24	1	1	2	2020-03-24 13:53	2	2	4	2	1	3	0	0	0	0	0	0	0	0	0	0	0	0	0	4	#NULL!	#NULL!	#NULL!	0	0	0	1	0	2	2	10	2	2	3	2	2	2	0	0	1	0	0
YALE-133	baseline_survey_an_arm_1	yale	2019-07-09	1	1	2	2019-07-09 10:38	1	1	2	2	1	3	0	0	0	0	0	0	0	0	0	0	0	0	0	4	#NULL!	#NULL!	#NULL!	0	0	0	1	0	2	2	5	1	2	1	1	1	2	0	0	1	0	0
YALE-134	baseline_survey_an_arm_1	yale	2019-11-24	1	1	2	2019-11-24 14:43	2	2	1	2	1	3	0	0	0	0	0	0	0	0	0	0	0	0	0	4	#NULL!	#NULL!	#NULL!	0	0	0	1	0	2	2	10	3	4	4	2	2	2	0	0	1	0	0
YALE-135	baseline_survey_an_arm_1	yale	2020-03-18	1	1	2	2020-03-18 13:44	2	2	2	2	2	3	0	0	0	0	0	0	0	0	0	0	0	0	0	1	1	4	2	0	0	0	0	0	2	2	10	4	3	3	1	1	2	1	0	0	0	0
YALE-136	baseline_survey_an_arm_1	yale	2020-04-02	1	1	2	2020-04-02 14:48	1	1	6	1	1	3	0	0	0	0	0	0	0	0	0	0	0	0	0	4	#NULL!	#NULL!	#NULL!	0	0	0	1	0	2	2	10	2	2	2	1	2	2	0	0	1	0	0
YALE-137	baseline_survey_an_arm_1	yale	2020-04-01	1	1	2	2020-04-01 15:27	2	2	2	2	2	3	0	0	0	0	0	0	0	0	0	0	0	0	0	4	#NULL!	#NULL!	#NULL!	0	0	0	1	0	2	2	10	1	2	3	1	1	2	0	0	1	0	0
YALE-138	baseline_survey_an_arm_1	yale	2020-03-19	1	1	2	2020-03-19 14:24	2	2	6	1	1	3	0	0	0	0	0	0	0	0	0	0	0	0	0	1	1	6	2	0	0	0	0	0	2	2	10	3	3	4	2	2	2	0	0	1	0	0
YALE-139	baseline_survey_an_arm_1	yale	2020-04-08	1	1	2	2020-04-08 15:17	1	1	2	2	3	3	0	0	0	0	0	0	0	0	0	0	0	0	0	4	#NULL!	#NULL!	#NULL!	0	0	0	1	0	2	2	10	2	2	3	1	1	2	1	0	0	0	0
YALE-140	baseline_survey_an_arm_1	yale	2020-02-07	1	1	2	2020-02-07 15:39	2	2	6	1	1	3	0	0	0	0	0	0	0	0	0	0	0	0	0	4	#NULL!	#NULL!	#NULL!	0	0	0	1	0	2	2	10	3	3	3	2	2	2	0	0	1	0	0
YALE-141	baseline_survey_an_arm_1	yale	2020-04-20	1	1	2	2020-04-20 10:18	1	1	2	2	2	3	0	0	0	0	0	0	0	0	0	0	0	0	0	4	#NULL!	#NULL!	#NULL!	0	0	0	1	0	2	2	10	3	2	3	2	2	2	0	0	0	1	0
YALE-142	baseline_survey_an_arm_1	yale	2020-03-07	1	1	2	2020-03-07 10:58	1	1	2	2	1	3	0	0	0	0	0	0	0	0	0	0	0	0	0	4	#NULL!	#NULL!	#NULL!	0	0	0	1	0	2	2	6	1	2	2	1	1	2	0	0	1	0	0
YALE-143	baseline_survey_an_arm_1	yale	2020-04-05	1	1	2	2020-04-05 11:32	1	1	1	2	2	3	0	0	0	0	0	0	0	0	0	0	0	0	0	4	#NULL!	#NULL!	#NULL!	0	0	0	1	0	2	2	10	2	2	3	2	2	2	0	1	0	0	0
YALE-144	baseline_survey_an_arm_1	yale	2019-08-22	1	1	2	2019-08-22 13:12	2	2	2	2	1	3	0	0	0	0	0	0	0	0	0	0	0	0	0	4	#NULL!	#NULL!	#NULL!	0	0	0	1	0	2	2	10	2	2	3	1	1	2	0	0	1	0	0
YALE-145	baseline_survey_an_arm_1	yale	2020-03-17	1	1	2	2020-03-17 14:18	1	1	6	1	1	3	0	0	0	0	0	0	0	0	0	0	0	0	0	1	1	2	2	0	0	0	0	0	2	2	10	1	1	1	2	2	2	0	1	0	0	0
YALE-146	baseline_survey_an_arm_1	yale	2020-01-16	1	1	2	2020-01-16 14:51	2	2	6	1	1	3	0	0	0	0	0	0	0	0	0	0	0	0	0	4	#NULL!	#NULL!	#NULL!	0	0	0	1	0	2	2	10	2	2	2	2	2	2	0	0	1	0	0
YALE-147	baseline_survey_an_arm_1	yale	2020-04-02	1	1	2	2020-04-02 11:08	1	2	2	2	2	3	0	0	0	0	0	0	0	0	0	0	0	0	0	4	#NULL!	#NULL!	#NULL!	0	0	0	1	0	2	2	10	2	3	2	2	2	2	1	0	0	0	0
YALE-148	baseline_survey_an_arm_1	yale	2020-04-27	1	1	2	2020-04-27 14:16	1	1	6	1	1	3	0	0	0	0	0	0	0	0	0	0	0	0	0	4	#NULL!	#NULL!	#NULL!	0	0	0	1	0	2	2	10	1	2	2	1	1	2	0	0	1	0	0
YALE-149	baseline_survey_an_arm_1	yale	2020-04-19	1	1	2	2020-04-19 13:32	1	1	2	2	1	3	0	0	0	0	0	0	0	0	0	0	0	0	0	4	#NULL!	#NULL!	#NULL!	0	0	0	1	0	1	2	10	2	3	3	2	1	2	0	0	0	1	0
YALE-150	baseline_survey_an_arm_1	yale	2020-04-13	1	1	2	2020-04-13 14:12	2	2	1	2	2	3	0	0	0	0	0	0	0	0	0	0	0	0	0	4	#NULL!	#NULL!	#NULL!	0	0	0	1	0	2	2	10	1	2	1	1	1	2	0	0	0	1	0
YALE-151	baseline_survey_an_arm_1	yale	2020-04-18	1	1	2	2020-04-18 15:10	2	2	1	2	1	3	0	0	0	0	0	0	0	0	0	0	0	0	0	4	#NULL!	#NULL!	#NULL!	0	0	0	1	0	2	2	10	2	2	2	2	2	2	0	0	1	0	0
YALE-152	baseline_survey_an_arm_1	yale	2020-01-24	1	1	2	2020-01-24 14:11	1	1	6	1	1	3	0	0	0	0	0	0	0	0	0	0	0	0	0	1	1	6	2	0	0	0	0	0	2	2	10	1	2	2	1	1	2	0	1	0	0	0
YALE-153	baseline_survey_an_arm_1	yale	2020-01-18	1	1	2	2020-01-18 14:46	2	2	7	#NULL!	#NULL!	3	0	0	0	0	0	0	0	0	0	0	0	0	0	4	#NULL!	#NULL!	#NULL!	0	0	0	1	0	2	2	10	1	2	2	1	1	2	0	1	0	0	0
YALE-154	baseline_survey_an_arm_1	yale	2020-04-26	1	1	2	2020-04-26 16:42	1	1	2	2	1	3	0	0	0	0	0	0	0	0	0	0	0	0	0	1	2	6	2	0	0	0	0	0	2	2	5	1	2	1	1	2	2	0	0	0	1	0
YALE-155	baseline_survey_an_arm_1	yale	2020-01-19	1	1	2	2020-01-19 13:31	1	1	1	2	5	3	0	0	0	0	0	0	0	0	0	0	0	0	0	1	2	4	2	0	0	0	0	0	2	2	6	1	2	2	1	1	2	1	0	0	0	0
YALE-156	baseline_survey_an_arm_1	yale	2020-01-12	1	1	2	2020-01-12 10:26	2	2	1	2	1	3	0	0	0	0	0	0	0	0	0	0	0	0	0	4	#NULL!	#NULL!	#NULL!	0	0	0	1	0	2	2	10	1	2	1	1	1	2	0	0	1	0	0
YALE-157	baseline_survey_an_arm_1	yale	2020-02-12	1	1	2	2020-02-12 11:02	1	1	1	2	3	3	0	0	0	0	0	0	0	0	0	0	0	0	0	4	#NULL!	#NULL!	#NULL!	0	0	0	1	0	2	2	7	3	3	3	2	1	2	1	0	0	0	0
YALE-158	baseline_survey_an_arm_1	yale	2020-02-16	1	1	2	2020-02-16 14:47	1	1	1	2	5	3	0	0	0	0	0	0	0	0	0	0	0	0	0	1	1	6	2	0	0	0	0	0	2	2	10	1	2	1	1	1	2	1	0	0	0	0
YALE-159	baseline_survey_an_arm_1	yale	2020-03-18	1	1	2	2020-03-18 10:20	1	1	2	2	1	3	0	0	0	0	0	0	0	0	0	0	0	0	0	1	1	6	2	0	0	0	0	0	2	2	10	2	3	2	2	1	2	0	0	1	0	0
YALE-160	baseline_survey_an_arm_1	yale	2019-10-06	1	1	2	2019-10-06 13:46	2	2	2	2	1	3	0	0	0	0	0	0	0	0	0	0	0	0	0	1	1	5	2	0	0	0	0	0	2	2	10	1	2	3	1	1	2	0	0	1	0	0
YALE-161	baseline_survey_an_arm_1	yale	2020-04-02	1	1	2	2020-04-02 14:16	1	1	1	2	2	3	0	0	0	0	0	0	0	0	0	0	0	0	0	4	#NULL!	#NULL!	#NULL!	0	0	0	1	0	2	2	5	1	1	1	1	1	2	1	0	0	0	0
YALE-162	baseline_survey_an_arm_1	yale	2020-02-03	1	1	2	2020-02-03 15:00	1	1	2	2	3	3	0	0	0	0	0	0	0	0	0	0	0	0	0	4	#NULL!	#NULL!	#NULL!	0	0	0	1	0	2	2	10	1	2	2	1	1	2	1	0	0	0	0
YALE-163	baseline_survey_an_arm_1	yale	2019-08-26	1	1	2	2019-08-26 19:25	2	2	2	2	1	3	0	0	0	0	0	0	0	0	0	0	0	0	0	1	2	2	2	0	0	0	0	0	2	2	10	3	3	2	1	1	2	1	0	0	0	0
YALE-164	baseline_survey_an_arm_1	yale	2020-05-02	1	1	2	2020-05-02 11:42	2	2	2	2	1	3	0	0	0	0	0	0	0	0	0	0	0	0	0	4	#NULL!	#NULL!	#NULL!	0	0	0	1	0	2	2	10	1	3	2	1	1	2	0	0	1	0	0
YALE-165	baseline_survey_an_arm_1	yale	2020-02-25	1	1	2	2020-02-25 14:33	1	1	1	2	1	3	0	0	0	0	0	0	0	0	0	0	0	0	0	4	#NULL!	#NULL!	#NULL!	0	0	0	1	0	2	2	10	2	2	2	2	2	2	0	0	1	0	0
YALE-166	baseline_survey_an_arm_1	yale	2020-02-18	1	1	2	2020-02-18 19:21	1	1	1	2	1	3	0	0	0	0	0	0	0	0	0	0	0	0	0	4	#NULL!	#NULL!	#NULL!	0	0	0	1	0	2	2	8	1	2	1	1	1	2	0	0	1	0	0
YALE-167	baseline_survey_an_arm_1	yale	2020-02-07	1	1	2	2020-02-07 13:58	1	1	1	2	5	3	0	0	0	0	0	0	0	0	0	0	0	0	0	1	2	1	2	0	0	0	0	0	2	2	10	2	3	3	1	1	2	1	0	0	0	0
YALE-168	baseline_survey_an_arm_1	yale	2020-05-05	1	1	2	2020-05-05 14:34	2	2	2	2	1	3	0	0	0	0	0	0	0	0	0	0	0	0	0	1	2	5	2	0	0	0	0	0	2	2	10	2	2	2	2	2	2	0	0	1	0	0
YALE-169	baseline_survey_an_arm_1	yale	2020-03-19	1	1	2	2020-03-19 15:12	2	2	2	2	1	3	0	0	0	0	0	0	0	0	0	0	0	0	0	4	#NULL!	#NULL!	#NULL!	0	0	0	1	0	2	2	10	2	2	2	1	1	2	0	0	1	0	0
YALE-170	baseline_survey_an_arm_1	yale	2020-05-14	1	1	2	2020-05-14 15:36	1	2	2	2	5	3	0	0	0	0	0	0	0	0	0	0	0	0	0	4	#NULL!	#NULL!	#NULL!	0	0	0	1	0	2	2	10	3	3	3	2	2	2	0	1	0	0	0
YALE-171	baseline_survey_an_arm_1	yale	2020-05-17	1	1	2	2020-05-17 13:53	1	1	2	2	1	3	0	0	0	0	0	0	0	0	0	0	0	0	0	4	#NULL!	#NULL!	#NULL!	0	0	0	1	0	2	2	6	1	2	2	1	2	2	1	0	0	0	0
YALE-172	baseline_survey_an_arm_1	yale	2020-03-19	1	1	2	2020-03-19 19:30	2	2	2	2	2	3	0	0	0	0	0	0	0	0	0	0	0	0	0	1	2	2	2	0	0	0	0	0	1	2	10	3	2	2	3	2	2	1	0	0	0	0
YALE-173	baseline_survey_an_arm_1	yale	2020-03-21	1	1	2	2020-03-21 20:19	1	1	6	1	2	3	0	0	0	0	0	0	0	0	0	0	0	0	0	4	#NULL!	#NULL!	#NULL!	0	0	0	1	0	2	2	10	3	2	3	2	1	2	0	0	1	0	0
YALE-174	baseline_survey_an_arm_1	yale	2020-04-21	1	1	2	2020-04-21 13:21	2	2	2	2	2	3	0	0	0	0	0	0	0	0	0	0	0	0	0	4	#NULL!	#NULL!	#NULL!	0	0	0	1	0	2	2	8	2	2	2	2	1	2	1	0	0	0	0
YALE-175	baseline_survey_an_arm_1	yale	2019-09-28	1	1	2	2019-09-28 13:57	1	2	2	2	1	3	0	0	0	0	0	0	0	0	0	0	0	0	0	4	#NULL!	#NULL!	#NULL!	0	0	0	1	0	2	2	10	2	2	3	2	1	2	0	1	0	0	0
YALE-176	baseline_survey_an_arm_1	yale	2020-03-05	1	1	2	2020-03-05 14:16	1	1	1	2	5	3	0	0	0	0	0	0	0	0	0	0	0	0	0	4	#NULL!	#NULL!	#NULL!	0	0	0	1	0	2	2	9	2	2	3	1	1	2	0	1	0	0	0
YALE-177	baseline_survey_an_arm_1	yale	2020-03-01	1	1	2	2020-03-01 15:22	1	1	1	2	3	3	0	0	0	0	0	0	0	0	0	0	0	0	0	4	#NULL!	#NULL!	#NULL!	0	0	0	1	0	2	2	1	1	1	1	1	1	2	1	0	0	0	0
YALE-178	baseline_survey_an_arm_1	yale	2020-05-19	1	1	2	2020-05-19 15:06	1	1	2	2	2	3	0	0	0	0	0	0	0	0	0	0	0	0	0	4	#NULL!	#NULL!	#NULL!	0	0	0	1	0	2	2	10	2	2	1	1	1	2	1	0	0	0	0
YALE-179	baseline_survey_an_arm_1	yale	2020-03-03	1	1	2	2020-03-03 10:25	2	2	2	2	1	3	0	0	0	0	0	0	0	0	0	0	0	0	0	4	#NULL!	#NULL!	#NULL!	0	0	0	1	0	2	2	10	3	3	3	2	2	2	0	0	1	0	0
YALE-180	baseline_survey_an_arm_1	yale	2020-06-08	1	1	2	2020-06-08 14:34	1	1	1	2	5	3	0	0	0	0	0	0	0	0	0	0	0	0	0	4	#NULL!	#NULL!	#NULL!	0	0	0	1	0	2	2	10	1	2	2	1	2	2	1	0	0	0	0
YALE-181	baseline_survey_an_arm_1	yale	2020-05-08	1	1	2	2020-05-08 11:21	2	2	2	1	2	3	0	0	0	0	0	0	0	0	0	0	0	0	0	1	2	4	2	0	0	0	0	0	2	2	8	3	3	2	2	1	2	1	0	0	0	0
YALE-182	baseline_survey_an_arm_1	yale	2020-04-10	1	1	2	2020-04-10 11:48	2	2	2	2	1	3	0	0	0	0	0	0	0	0	0	0	0	0	0	4	#NULL!	#NULL!	#NULL!	0	0	0	1	0	2	2	10	2	3	3	1	1	2	0	1	0	0	0
YALE-183	baseline_survey_an_arm_1	yale	2020-04-24	1	1	2	2020-04-24 12:17	1	1	2	2	2	3	0	0	0	0	0	0	0	0	0	0	0	0	0	4	#NULL!	#NULL!	#NULL!	0	0	0	1	0	2	2	10	2	3	2	1	1	2	0	1	0	0	0
YALE-184	baseline_survey_an_arm_1	yale	2020-03-04	1	1	2	2020-03-04 12:44	2	2	2	2	1	3	0	0	0	0	0	0	0	0	0	0	0	0	0	4	#NULL!	#NULL!	#NULL!	0	0	0	1	0	2	2	10	1	2	2	1	1	2	0	0	1	0	0
YALE-185	baseline_survey_an_arm_1	yale	2020-05-16	1	1	2	2020-05-16 14:14	2	2	1	2	2	3	0	0	0	0	0	0	0	0	0	0	0	0	0	1	1	6	2	0	0	0	0	0	2	2	10	2	2	3	1	1	2	1	0	0	0	0
YUAP-001	baseline_survey_an_arm_1	yuap	2020-02-28	1	1	2	2020-03-01 11:45	2	2	2	2	1	2	1	1	1	1	0	0	0	0	0	0	0	0	0	1	2	1	2	0	0	0	0	0	2	2	10	#NULL!	#NULL!	#NULL!	4	1	2	0	1	0	0	0
YUAP-002	baseline_survey_an_arm_1	yuap	2019-09-21	1	1	2	2019-09-21 10:45	1	1	6	2	4	3	0	0	0	0	0	0	0	0	0	0	0	0	0	1	1	3	2	0	0	0	0	0	1	2	8	2	2	3	3	2	2	0	1	0	0	0
YUAP-003	baseline_survey_an_arm_1	yuap	2020-04-12	1	1	2	2020-04-12 12:55	2	2	2	1	2	3	0	0	0	0	0	0	0	0	0	0	0	0	0	4	#NULL!	#NULL!	#NULL!	0	0	0	1	0	1	2	10	4	4	4	2	1	2	0	0	1	0	0
YUAP-004	baseline_survey_an_arm_1	yuap	2020-02-19	1	1	2	2020-02-19 09:37	1	1	1	2	1	3	0	0	0	0	0	0	0	0	0	0	0	0	0	4	#NULL!	#NULL!	#NULL!	0	0	0	1	0	2	2	10	4	4	4	4	4	2	0	1	0	0	0
YUAP-005	baseline_survey_an_arm_1	yuap	2020-06-10	1	1	2	2020-06-10 10:54	2	2	1	2	1	3	0	0	0	0	0	0	0	0	0	0	0	0	0	4	#NULL!	#NULL!	#NULL!	1	0	0	0	0	2	2	1	1	3	1	2	1	2	0	1	0	0	0
YUAP-006	baseline_survey_an_arm_1	yuap	2020-02-17	1	1	2	2020-02-17 18:38	1	1	1	2	5	3	0	0	0	0	0	0	0	0	0	0	0	0	0	1	1	6	2	0	0	0	0	0	1	2	10	2	3	3	2	1	2	0	0	0	0	0
YUAP-007	baseline_survey_an_arm_1	yuap	2020-04-23	1	1	2	2020-04-23 10:54	2	2	2	2	2	3	0	0	0	0	0	0	0	0	0	0	0	0	0	1	1	2	2	0	0	0	0	0	1	2	10	4	2	4	3	1	2	1	0	0	0	0
YUAP-008	baseline_survey_an_arm_1	yuap	2020-04-04	1	0	2	2020-04-04 12:16	2	2	2	2	1	3	0	0	0	0	0	0	0	0	0	0	0	0	0	1	1	6	2	0	0	0	0	0	2	2	10	2	2	3	2	1	2	1	0	0	0	0
YUAP-009	baseline_survey_an_arm_1	yuap	2020-05-15	1	1	2	2020-05-15 11:36	2	1	1	1	4	3	0	0	0	0	0	0	0	0	0	0	0	0	0	4	#NULL!	#NULL!	#NULL!	0	0	0	1	0	2	2	10	4	3	3	3	2	2	0	0	1	0	0
YUAP-010	baseline_survey_an_arm_1	yuap	2020-03-29	1	0	2	2020-03-29 10:39	1	1	1	1	1	3	0	0	0	0	0	0	0	0	0	0	0	0	0	4	#NULL!	#NULL!	#NULL!	0	0	0	1	0	1	2	10	2	2	3	2	2	2	1	0	0	0	0
YUAP-011	baseline_survey_an_arm_1	yuap	2020-03-12	1	1	2	2020-03-12 12:17	1	1	2	2	2	3	0	0	0	0	0	0	0	0	0	0	0	0	0	4	#NULL!	#NULL!	#NULL!	0	0	0	1	0	1	2	8	2	2	3	2	1	2	1	0	0	0	0
YUAP-050	baseline_survey_an_arm_1	yuap	2020-03-11	1	1	2	2020-03-11 12:21	1	1	2	2	1	3	0	0	0	0	0	0	0	0	0	0	0	0	0	4	#NULL!	#NULL!	#NULL!	0	1	0	0	0	2	2	9	2	2	4	2	1	2	0	0	0	1	0
YUAP-051	baseline_survey_an_arm_1	yuap	2020-02-14	1	1	2	2020-02-14 13:44	1	1	6	2	1	3	0	0	0	0	0	0	0	0	0	0	0	0	0	4	#NULL!	#NULL!	#NULL!	1	0	0	0	0	2	2	#NULL!	2	3	1	1	1	2	0	1	0	0	0
YUAP-052	baseline_survey_an_arm_1	yuap	2020-02-19	1	1	2	2020-02-19 11:46	1	1	1	2	5	3	0	0	0	0	0	0	0	0	0	0	0	0	0	4	#NULL!	#NULL!	#NULL!	0	0	0	1	0	2	2	#NULL!	2	1	3	2	1	2	1	0	0	0	0
YUAP-053	baseline_survey_an_arm_1	yuap	2020-04-26	1	1	2	2020-04-26 12:21	1	1	1	2	#NULL!	3	0	0	0	0	0	0	0	0	0	0	0	0	0	4	#NULL!	#NULL!	#NULL!	1	0	0	0	0	2	2	2	1	1	1	1	1	2	0	0	0	1	0
YUAP-054	baseline_survey_an_arm_1	yuap	2020-02-14	1	1	2	2020-02-14 13:28	2	2	2	2	1	3	0	0	0	0	0	0	0	0	0	0	0	0	0	4	#NULL!	#NULL!	#NULL!	0	0	0	1	0	2	2	3	2	1	1	2	1	2	0	0	1	0	0
YUAP-055	baseline_survey_an_arm_1	yuap	2020-03-16	1	1	2	2020-03-16 13:29	2	2	2	2	2	3	0	0	0	0	0	0	0	0	0	0	0	0	0	4	#NULL!	#NULL!	#NULL!	0	0	0	1	0	2	2	10	2	1	3	1	1	2	0	1	0	0	0
YUAP-056	baseline_survey_an_arm_1	yuap	2020-03-31	1	1	2	2020-03-31 12:36	2	2	2	2	1	1	0	0	1	0	0	0	1	1	0	0	0	0	0	1	1	4	1	0	0	0	0	0	2	2	10	#NULL!	#NULL!	#NULL!	3	1	2	0	1	0	0	0
YUAP-057	baseline_survey_an_arm_1	yuap	2020-02-15	1	1	2	2020-02-15 14:28	2	2	2	2	1	3	0	0	0	0	0	0	0	0	0	0	0	0	0	1	1	6	2	0	0	0	0	0	2	2	10	4	1	2	1	1	2	1	0	0	0	0
YUAP-058	baseline_survey_an_arm_1	yuap	2020-03-07	1	1	2	2020-03-07 12:07	2	2	2	2	1	3	0	0	0	0	0	0	0	0	0	0	0	0	0	4	#NULL!	#NULL!	#NULL!	0	0	0	1	0	2	2	10	3	1	2	1	1	2	0	0	0	1	0
YUAP-059	baseline_survey_an_arm_1	yuap	2020-05-13	1	1	2	2020-05-13 14:27	2	2	6	1	1	3	0	0	0	0	0	0	0	0	0	0	0	0	0	1	2	4	2	0	0	0	0	0	1	2	10	3	1	3	2	2	2	1	0	0	0	0
YUAP-060	baseline_survey_an_arm_1	yuap	2020-03-24	1	1	2	2020-03-24 11:54	1	1	1	1	5	3	0	0	0	0	0	0	0	0	0	0	0	0	0	1	2	6	2	0	0	0	0	0	2	2	10	2	1	1	2	3	2	1	0	0	0	0
YUAP-061	baseline_survey_an_arm_1	yuap	2020-03-22	1	1	2	2020-03-22 14:07	2	2	2	2	1	3	0	0	0	0	0	0	0	0	0	0	0	0	0	1	2	4	2	0	0	0	0	0	2	2	10	4	1	1	1	1	2	0	1	0	0	0
YUAP-062	baseline_survey_an_arm_1	yuap	2020-03-12	1	1	2	2020-03-12 13:44	2	2	2	1	3	3	0	0	0	0	0	0	0	0	0	0	0	0	0	1	1	6	2	0	0	0	0	0	2	2	10	4	2	3	3	4	2	1	0	0	0	0
YUAP-063	baseline_survey_an_arm_1	yuap	2020-04-30	1	1	2	2020-04-30 12:29	2	2	2	1	1	3	0	0	0	0	0	0	0	0	0	0	0	0	0	1	2	6	2	0	0	0	0	0	2	2	5	2	2	3	1	1	2	1	0	0	0	0
YUAP-064	baseline_survey_an_arm_1	yuap	2020-04-13	1	1	2	2020-04-13 13:05	2	2	2	2	#NULL!	3	0	0	0	0	0	0	0	0	0	0	0	0	0	1	#NULL!	6	2	0	0	0	0	0	2	2	5	1	1	1	1	1	2	0	0	0	0	0
YUAP-065	baseline_survey_an_arm_1	yuap	2020-06-30	1	1	2	2020-06-30 13:37	1	1	1	2	5	3	0	0	0	0	0	0	0	0	0	0	0	0	0	1	1	6	2	0	0	0	0	0	1	2	10	3	2	2	2	1	2	1	0	0	0	0
YUAP-066	baseline_survey_an_arm_1	yuap	2020-06-16	1	1	2	2020-06-16 12:51	2	2	1	2	#NULL!	4	0	0	0	0	0	0	0	0	0	0	0	0	0	4	#NULL!	#NULL!	#NULL!	0	0	0	1	0	1	2	9	3	2	2	2	2	2	0	0	0	1	0
[truncated: 233 more columns]
